# Supplementary material for: Changes in the composition of the RNA virome mark evolutionary transitions in green plants
Source: BMC Biol. 2016 Aug 15;14:68. doi: 10.1186/s12915-016-0288-8 (PMC4983792; doi:10.1186/s12915-016-0288-8)
Supplement: Additional file 4: — Alignment (Phylip format) of RdRP from viruses with dsRNA and related picorna-like viruses. (TXT 33 kb) [file 12915_2016_288_MOESM4_ESM.txt]

146 146
FGMV_unkn               GDMSSFDSTL SGKVIELVKA V--RKKGYEH HRDHDRI--- ---------C 
BDRM_unkn               NDWRHFDALL HSEAILAAVS L--VRKCYPN DKA------- ---------H 
BDRC_unkn               GDFSKFDSTI PPQLIELYYS G--LIQCSGL PER------- ---------Y 
RasR1_unkn              LDWSEFDMRV YFSMLDDCRD A--VKSYFCF CGNYCPTRTY PTCRTNPQRL 
New_Equdi_CAPN_1001302  GNLYSFDLSS ATDRFPARLQ RE-VLTWAFG SD-------- ---------A 
New_Claac_612375626     GPVWSYDLTA ATDRLPLNIQ V---DVMAFL HK-------- ---------- 
New_Pyrpa_TNAW_0096324  PKLYSSDLTD ATTLFPRTWS E--AIISIKY GE-------- ---------- 
New_Cylcu_JOJQ_0005112  CDWSKFDNFV YEELMVVGMG V--IRSCFPD DE-------- --------YI 
New_Spysp_HAOX_0026100  -DFKGFDTTV SEELMIRAFC L--LRACYPD SP-------- --------IV 
New_Penma_72761975      IDFSKFDRRV LPVWIYTVFE L--IRELLNL DE-------- --------YE 
New_Chagl_DRGY_0037099  SDYSNYNSEH THAELKMLNL A--RARSWLR AGGNVAQQ-- ---------K 
PsyPV_66476365          IDWSGFDASV SAEGIDFAFS L--IKRMLTF NSE------- --------LD 
PsiPV_294461532         LDWSAFDSSV QEWEIRFAFH C--LEQLLVY PSK------- --------VE 
RsCV2_77863174          FDWSGFDASV QEWEIRFAFQ C--LESQLIF PSN------- --------VE 
FcCV_117912931          FDWSGFDASV QEWEIRFAFS L--LESILIF PSS------- --------VE 
RoCV1_167077473         FDWSGFDASV QEWELRFAFG L--LESILIF PSS------- --------VE 
FCV_332163669           LDWKAFDASV QLWEIDHAFN C--IQQLLAF PTE------- --------LS 
BCV3_407558             LDWSSFDSSV TRFEINCAFN L--LKERIEF PNE------- --------ET 
PepCV1_338808376        LDWSQFDATV SRFEIHAAFD I--IKSYVDF PNY------- --------ET 
CvPV_397778424          LDWKSFDATV NRFEINTSFD I--IKSKVIF PNY------- --------ET 
RsCV3_217039787         LDWKQFDATV SRFEIESAFT I--IKSKTIF PDR------- --------ET 
PepCV2_338808380        IDWSNFDATV ARFEINMAFD L--IKTLIMF PNI------- --------ET 
PerCV_388877111         LDWSSFDATV SRFEIHAAFD L--LKQRIEF PNF------- --------ET 
BCV2_310791030          IDWQAFDATV SRFEINAAFD I--IKSKITF PNL------- --------ET 
ClCV_460424004          LDWKQFDATV SRFEIEAAFD I--VLNLLDF PNR------- --------ET 
PpCV_3970837            IDWKQFDATV SRFEINAAFD I--IMDLIEF PNY------- --------PT 
CaRV1_496217755         LDFSSYDTFP VTDLIRDAFA I--LKQNIAF GSYWDPDNGT ITAGDRVKSR 
UvPV2_525333423         LDFKSFDTLR CNWLIRDAFD V--LKQNVYF SGYYDDTNGL QTFGGKTERL 
UvPV3_478622106         LDFKSFDTFR VTQLIYDAFA I--LKQNILF GYYYDDVTGV QKGRGVDVRA 
CSpV1_2465521           IDFSSFDATV RTELIFHAFK I--LRSLFDL T--------- -------RTE 
PsV-F_53854828          LDWSGFDTSV SNWLIDDAFD I--MFDSFDE TQVEHDGNF- ----HMAKKN 
FsV1_893388             LDFSSFDTKV PAWLIHTAFD I--LHDNIDW LHWRGKPTTK RSRQ----KW 
AoV_157283296           LDFSSFDSKV PSWLIRVAFN I--LRQNINF ETWNGQPVSK RDRQ----KW 
GaRV-MS1_20177187       LDFSSFDTKV PSWLIRVAFD I--LRQNIEW ETWQGEKVSK RDRQ----KW 
GVPV03-561_421976088    LDFSSFDTKV PAWMIRVAFD I--LRQNIDF EYWNGEKVSK RDAA----KW 
PsV-S_94411350          LDFSGFDTKV PAWLIRVAFD I--LRQNIRW DSFRGEKVSK RDAQ----KW 
OPV1_109804206          LDFSSFDTKV PPWLIRVAFN V--LRQNVAW DTFEGKPVSK RDRQ----KW 
DdV1_12584154           IDFSAFDSKV PAWLIRVAFD I--VKQNINF ETFEGKPVDK HDAQ----KW 
AfuPV1_329771408        IDFSAFDARV PAWLIKAAFA I--LRQNVDF STFRGKPVNK RDAQ----KW 
BfPV1_133919435         IDFSSFDTKV PAWLIRIAFD I--LRQNIEF STFQGKPVSK KDAQ----KW 
VdPV1_474454544         IDFSAFDTKV PAWLIRVAFD I--LRQNVNF ETFGGKPVEK RDAQ----KW 
HetPV-P_18845078        FDYSRFDQLA PFTIIY-HFW ATFIPMIIRV DRGYQQSTIY TKDQAFSFVI 
HetPV2_302749474        IDWSRYDQLL PFAIIY-HFW CTFLPQLIRV DLGYMPTEQY TATQMFSFII 
HetPV7_372125364        IDWSRFDQLA PFAIIY-HFW CTFLPQLIRV DRGYMPQGEY TTSRMFTFVI 
SsPV1_404551127         IDWSSFDQRM P-WIIVDLFF TLFLPLLLII SHGYQPTAEY SEYLKMFSRL 
RnPV3_401664040         IDWSSFDQRM P-WIIVDTFF TVFLPYLLIV NNAYHPTYEY PDYPKMYSRL 
RHsV717_6651067         IDWSGYDQRL P-WFIVRAFF FIYLPSLLII SHGYMPTSEY EDTSDMFTRF 
HetPV8_411340584        IDWSGFDQRL P-WVIVLLFF TEFLPRLLVI NHGYAPTYDF PSYPMMYQRL 
GVPV01-3953_421976090   IDWSGFDQRL P-WEIVKTFF TEFLPRVLIV NHGYAPTYEY PSYPKMSTRL 
GVAPV1_309256190        IDWSGFDQRL P-WVIAVLFF TEFIPRLLVI NHGYAPTYEY PSYPDMVSRL 
FpV1_4079728            IDWSGFDQRL P-WVIVKLFF TEYIPRLLVV NHGYAPTYEY PSYPDMVSRL 
PoV1_46948224           IDWSGFDQRL P-RVITDIFW SDFLERMIVI SHGYQPTYDY PSYPKMFQRM 
RnPV_163093871          IDWSSFDQRV P-RVITDIFW TDFLRQLIVI NHGYQPTYEY PAYPDLYKRM 
RnPV4_401664042         IDWSGFDQRL P-RVITDIYY TKFLRRLIVI SHGYQPTYEY PDYPKLYTRM 
CanCV_357529601         INWASYDQPM P-RVITDIYY TDFLRSLIVI NHGYQPTYEY SFYPKLYDRK 
WCCV2_480330479         LDWSSYDQRL P-RVITDIYY TDFLRSLIVI NHGYQPTYEY PTYPKMYSRI 
HmPV-V1-1_50539620      IDWSQYDQRL P-RCITDLYY TDFLESLIII NFGYQPTADY ADYPMMFTRM 
GVPV03-531_421976080    IDWSQYDQRI P-RSITDIYY TDFLERLIVI SHGYQPTYEY PSYPSMFNKM 
CrV1_52082997           IDWSKFDQTV PFTLV-DMFY QDWIPTLILV DSGYAKIHNY NDHVIFANKV 
AhV_639795              IDWSRFDHLA PFTIS-NFFF KKWLPTKILI DHGYAQISNY HDHVVFAKKV 
RsCV1_73923287          LDWSEFDMRV YFSMLDDCRD A--VKSYFCF CGNYCPTRTY PTCRTNPQRL 
HmPV-V1-2_50539622      LDWSEFDMRV YFTVWSDIID R--VSTYFCF CGRYCPTLPV LDEETNPQRL 
OMIV-II_32251023        LDWSGFDRYA RHTVIKDIHT KV-MRPCFDF TNGYHPTHRY PISTPVSTRL 
VfPV1_116563996         LDWSRFDKDA RHTVIRDIHA MI-MRPMFTF TEGYHPTISY PNAPTNPDRL 
RnPV2_448261538         VDWSGFDRYA RHTVIKDIHH RI-IRPMFDF SHGYHPTRDY PDTSSNEWRI 
RnPV5_401664044         IDWSKFDKRL LHELIDQVHQ I--WRSYFSF DR-YEPTSKY PNAKTDPARL 
SsPV-S_254034306        LDWSEFDKRA LHEVIDDVHS M--WKSWFDF TH-YEPTIFY EKGEEPHRRI 
GVPV03-541_421976086    ADWSGFDRFA LFECIDDVHN M--WRSWFDF SK-YEPTRAN SGLPTSPEKI 
CpCV1_219924827         LDWQGFDIHA LFEVFDDIKN L--SWSFFDC SHGYQPTKDY QGTSCDPDRL 
HetPV1_317171941        IDWSRFDKRA HFWLLRKIFF K--IRFFFDF TA-YVQTHRY PTNVVNPDKI 
HetPV9_530722917        IDWSRFDKRA YFWLIRKILF R--IRQHLDF NNGYVGTKDY PSSPTDPDKL 
VCV_61187012            LDWSRFDKRA YFPLLRKIMY T--VKSFLTF EEGYVPTHAA PNHPDKTDKL 
RCCV1_551701377         LDWSRFDKRA YFPLLRKILH T--TRTFLTF DEGYVPTFAA PTHPEKAHRL 
CCRSAPV_51981044        LDWKRFDKKA YFCIIDKIFD G--VETFLDF DNGYLPTKDY PDTKGRSTRI 
New_Notvi_TCBC_0135701  LDWNRFDKRA YFSLIHRILE G--VRSYFDF NSGYAPNVNY PNTRSKAIRL 
HetPV4_317171931        TDWSRFDKRA YFSLIHRIMA I--IRTYLDF NNGYLPNELY PDTRDKAQRL 
DpCV_402756075          LDWKRFDKKA YFPLIYKILL G--VRDFLDF DNGYAPTVDY PDTKHKSQRL 
RHsdRV2_553040655       LDWSRFDKRA YFKLILAIMC R--VRTFLDF DNGYLPNVNY PDTRNKAQRL 
HetPV5_317171933        LDWKRFDKRA YFKLIHAIML R--VRNFLDF DNGYVPNTSY PSTSSKAQKL 
FvBV_226442504          LDWSFFDGRA LFSVINDLYS DKGVKSYFEF NNGYIPTVDY PDSSTHPQKL 
HetPV3_225927230        VDWSGFDLRS LFTIQREIFD D--WRTYFDF TA-YIPTRTY PDSKTDPIRM 
HmPV-V70_24817718       VDWSSFDLRS LFSIIRDIFP N--WRTYFDF ENGYIPTNKY RESKADPAHL 
PEMV_1_Luteo            TDCSGFDWSV PMWLLEDDLA V--RNELTLG LPHGL----- ---------R 
BWYV_Luteo              TDCSGFDWSV SDWLLEDDME V--RNRLTTD LNETT----- ---------S 
PLRV_Luteo              TDCSGFDWSV AYWMLEDDME V--RNRLTFN NTQLT----- ---------K 
CtRLV_Luteo             TDCSGFDWSV SDWLLEDDME V--RNRLTID CTPLL----- ---------K 
MBV_Barna               TDISGWDWSV QQWELDSDAR L--RTQLAGE EIGGY----- ---------L 
LTSV_Sobemo             ADISGFDWSV QKWELEADVC M--RIERGNF PARM------ ---------R 
SBMV_Sobemo             ADISGFDWSV QDWELWADVE M--RIVLGGF GHKL------ ---------A 
SCPMV_Sobemo            ADISGFDWSV QDWELWADVE M--RIVLGSF PPMM------ ---------A 
HcRNAV_unkn             SDASGWDMSV SRDGLIFDGL V--RAIRTQD PSATAYHNI- ---------G 
SmVB_unkn               YDGKAFEYVA HTAEAYSDVT D--VIIGLST PAVGANVDKV REW------R 
SDV_Sadwa               GDYSGFDTST PRVLVYAIID K--INELADD GEV------- ---------N 
NIMV_Sadwa              GDYSGFDTST PRILVYAIVD K--INELAGD SEM------- ---------N 
CRLV_Chera              GDYSRFDGIT PRNVLQGIVK R--INKFYNN KNSLAITDSN LSIN-----S 
ALSV_Chera              GDYSRFDGIT PRNVLQGIVK R--ISRRYAN KSSFAITDPT LSIN-----G 
TRSV_Como               CDYSKFDGLM SCQVLDAIGK M--VNKCYSN ANPNLKKKGK GELPGSP--P 
GFLV_Como               CDYKAFDGLI TEQILSTIAD M--INAGYRD PV-------- ---------G 
BBWV_1_Como             CDYSRFDGFL PKCIMVKIAE M--FSNIVGE TGA------- ---------E 
CPMV_Como               CDYSSFDGLL SKQVMDVIAS M--INELCGG EDQ------- ---------L 
RTSV_Sequi              GDYSKFDGIG SPAIYHSIVN V--VNAWYND GEV------- ---------N 
PYFV_Sequi              GDFANFDGMF HPSSFSMVSE L--ANIFYGN F--------- ---------L 
TSV_Dicistro            GDFSNFDGSL NSQILSRVSE I--VTDWYGD DAE------- ---------N 
CrPV_Dicistro           GDFGNFDGSL VAQFFGQSCG K--SFYPWFK TFNDVNTEDG KR-------N 
DCV_Dicistro            GDFGNFDGSL VAQILWAIFW E--IFVVWLK QFIDIENSEG KR-------I 
TrV_Dicistro            GDFEGFDSSQ LVPILREIGN V--FNGIARQ FPDWKPE--- ---------D 
IFV_Ifla                MDYKNYSDAI PKECVAKAFH I--IVDYYRK WHCSTVE--- ---------I 
DWV_Ifla                GDYKNFGPGL DSDVAASAFE I--IIDWVLH YTEEDNKDE- ---------M 
PnPV_Ifla               EDYSGFGPGF HSQWLTVIRR I--AIAWCKY HKKVDKE--- ---------Y 
SIV_unkn                FDVSNWDGFL FAQLFYAVLD I--IKAIMNV KKGTP----- ---------V 
HaRNAV_Marna            GDYSSFDMSH NADAVRCAMQ V--LLDLIDE SSLYSDV--- ---------D 
SssRNAV_unkn            GDYGGYDTSM PYDIGLAANT V--VYQVCQD LGYDSH---- ---------A 
RsRNAV_unkn             GDFKAYDQHM SARMTLMAAK V--FEYIAGL AGYTEE---- ---------E 
JP_A_unkn               GDYSKYDLRM PAQLILAAFK C--LIDIAKT CGQYSVD--- ---------D 
JP_B_unkn               GDYKAFDKRM SPKEILAAFD I--IIYFCQL SGNYSEE--- ---------D 
KFV_unkn                VDFVSWDKKI PAAAYRIFFD L--LCDINPQ ---------- ---------Y 
APV_unkn                TDFKAFDKLL ITELIEAFCY I--GGELTKN EKHPQ----- ---------S 
NrV_unkn                ADYKNYDKYL HRQVFKAVRK I--QRSVIQQ VCPDK----- ---------W 
GGNNV_Noda              TDYSKFDGTF LRFMRECVEF A--IYKRWVH LDH------- ---------L 
SJNNV_Noda              TDYSKFDGTF LRFMRENVEF A--IYKRWVH LDH------- ---------L 
NoV_Noda                GDFSNFDGTV SEWLQRHVMN A--VYLRYFN HRA------- ---------Q 
FHV_Noda                TDFSNLDGRV SSWMQRNIAQ K--AMVQAFR PEY------- ---------R 
SmVA_unkn               SDYHRMDGTI TYTLRRVERA V--CMKAFAN HSACLN---- ---------- 
NwV_Calici              ADYTAWDSTQ NRQIMTESFS I--MSRLTA- ---------- ---------S 
RHDV_Calici             LDYSKWDSTM SPCVVRLAID I--LADCCEQ ---------- ---------T 
SV_Calici               LDYSKWDSTQ NPAVTAASLA I--LERFAEP ---------- ---------H 
FCV_Calici              VDYSKWDSTQ SPRVSAASID I--LRYFSDR ---------- ---------S 
GLV_Toti                VDQSNFDRQP DLVQIGIWQQ L--LFHLASA SAPYRARDSV ---------S 
LRV1_1_Toti             VDYDDFNSQH TLMSQKIVFE E--LFHHIGY NAS------- ---------- 
TVV_Toti                LDYTDFNSQH TIQSMRLIFE T--MKELLPP EA-------- ---------- 
ScVL_A_Toti             FDYDDFNSQH SIASMYTVLC A--FRDTFSR NMSDE----- ---------Q 
HAV_Picorna             LDFSAFDASL SPFMIREAGR I--MSELSGT PSHF------ ---------- 
PV_Picorna              FDYTGYDASL SPAWFEALKM V--LEKIGFG D--------- ---------- 
HRV1A_Picorna           FDYSNYDGSL HPVWFKCLSM L--LEDIGFS ---------- ---------- 
FMDV_Picorna            IDYSAFDANH CSDAMNIMFE E--VFREEFG FHPN------ ---------- 
EMCV_Picorna            VDYSNFDSTH SVAMFRLLAE E--FFTPENG FDPLT----- ---------- 
HAstV1_Astro            FDWTRYDGTI PPALFKHIKE I--RWNFINK DQREK----- ---------Y 
OAstV1_Astro            FDWTRYDGTI PSQIFKHIKN F--RFSMLAK EYQTPE---- ---------L 
ANV_Astro               LDWTRFDGTI PVQLFQRMRE L--RKFFLTR RSRRR----- ---------Y 
TAstV1_Astro            LDWTRFDGTI PPELFRRIKL M--RFFLLDP KYKTPE---- ---------N 
BaYMV_Poty              GDGSRFDSSI DPFFFDVVKT I--RKHFLPS EH-------- ---------H 
TEV_Poty                ADGSQFDSSL TPFLINAVLK V--RLAFMEE WDIG------ ---------E 
WSMV_Poty               ADGSQFDSSI TPLLMNAILN I--RQYFMAE DDEA------ ---------E 
SPMMV_Poty              CDGSRFDSSI PPIMFNAVCM L--RSVFGDL DPDE------ ---------N 
CHV3_Hypo               MDVTAMDSTA SIDAVGVIKK L--RKKGFQK HSQRDAI--- ---------E 
CHV4_Hypo               MDITAMDSTA AVDCVGVIKR L--RKLGFKH HPQRVAV--- ---------E 

                        NLIDVAYDQL EHQLLNTTST GQVYK---KG TGLTTGHSST SADNSLGIAI 
                        TRYFSFICDT LIDKLVIIPP GYIYR---IK QGMPSGHPFV TIINSIVNVL 
                        KSLASCLSFW STFTPFMGKD LNVRY---ML GGNVSGSFLT SALNSFVSCF 
                        QNLWNWIGTA YKDTPCTTTT GKVYR--RRF AGMPSGIFCT QFWDSFYNCI 
                        SAAWLRVIRG RPFDVPWKRK LRMGSVTAYR VGQPLGAYSS WPVFALTHHL 
                        DMASLWDKIL KAIHFEYE-- GKKV---KYS VGQPMGLYSS WSSLALTHHF 
                        AVSNLWSTVI GERDFRYKPK GIVT---RYK TGTPMGMLSS WPVFAYTHHA 
                        DNLFLFVLSN IVFKNIVLPD GNIF---QIN KGLPSGSPFT SLLGTVMNWV 
                        DNHFMFIMKN FIYKNILTPG GLLY---RCN KGLPSGTSFT SLLGTTVNIL 
                        SKELDYVRRY FAFSRFYHPE FGQV---NRT RGVPSGSSGT NLIDSLLNLV 
                        ARCHMWLSEA FDHVYVQFPG ARME---RIF SGLFSGSRDT QRDNTTKHNI 
                        ELCFEVSRLN FIHRKLIDPE GRIL---LKH RGIPSGSYYT MLVDTIINAR 
                        KQIWHFVKEL FIYRKIACPD QKVR---LKT LGIPSGSCFT NIVGSIVNYV 
                        AQIWRFIVEL FIYRKIAAPN GTLF---LKT LGIPSGSCFT NMIGSVVNYV 
                        SYIWHFIIEL FIYRKIAAPN GKVY---LKT LGIPSGSCFT NIIGSIVNYV 
                        HQVWQFIIEL FIYRKIAAPN GKIY---LKT LGIPSGSCFT NIIGSIVNYV 
                        RLAFLFTRES FKQRKLADPN GILW---MRK GGIPSGSYYT NIIGSVINYN 
                        ELAFELSRIL FKHKKLAAPD GNIY---MIH KGIPSGSYYT SIVGSVVNRL 
                        EQAFEITRQL FIHKKVAVPD GYIY---ESH KGIPSGSYYT SLVGSIINYL 
                        EQAFEITRQL FLHKKVAAPD GYIY---EAH KGIPSGSYYT SMVGSIVNRL 
                        EDAFEITKQL FIHKKVAAPD GKIY---FAH KGIPSGSYYT SLVGSIVNRL 
                        ELCFEICRQL FIHKKIAAPD GNIY---WSR KGIPSGSYFT SIIGSIVNRL 
                        EQCYEICRQL FIHKKIAAPD GKVY---WAH KGIPSGSYYT SIIGSIINRL 
                        EQAFEISRQL FIHKKLAAPN GKIY---RIH KGIPSGSYFT SIIGSVVNRL 
                        KLMFELSKQL FIHKKIAAPD GKIY---WAH KGIPSGSYFT SIIGSIINRT 
                        YVAFELSRQL FIHKKIAAPD GYIY---WSH KGIPSGSYFT SIIGSIINRL 
                        AIGYENLIEY FIHTPLILPN GRIV---AKH HGVPSGSHFT NLIDSIVNRL 
                        EHAWSNIVEY FIHTPILLPN GRCV---NKH TGVPSGSHFT NLIDSIICRI 
                        MRAFDNIVEY FIHTPILLPN GRVV---KKH LGVPSGSHFT NLIDSIVNRI 
                        NIMLDQLRHY FINTPILFYD KII----VKN RGIPSGSAFT QIIGTIVNMI 
                        EKVKKFLKTY FKKTKIMLPD GSLY---KKF HGIPSGSFFT QIIGSIVNYL 
                        KNVWDGMVYY FINTPILMPD GRMF---RKR RGVPSGSWWT QLVDSVVNWI 
                        RNVWDAMVYY FINTPILMPD GRMF---RKY RGVPSGSWWT QMVDSVVNDI 
                        RNVWDGMVWY FINTPILMPD GRMF---RKR RGVPSGSWWT QMVDSVVNYI 
                        RNVWDSMVWY FINTPILMPD GRMF---RKY RGVPSGSWFT QMVDSVVNYI 
                        RNVWDGMVWY FINTPILMPD GRMF---RKY RGVPSGSWFT QMIDSVVNYI 
                        RNVWDAMVWY FINTPILMPD GRMF---RKY RGVPSGSWWT QMIDSVVNYI 
                        SNVWEAMVWY FINTPILMPD GRMF---RKY RGVPSGSWWT QIIDSVVNNI 
                        RNVWDAMVWY FINTPILMPD GRMF---RKF RGVPSGSWWT QMIYSVVNYI 
                        RNVWDGMVWY FINTPILMPD GRMF---RKF RGVPSGSWWT QMIDSVVNHI 
                        RNVWDAMVWY FINTPILMPD GRMF---RKF RGVPSGSWWT QMIDSVVNHI 
                        FNILSFIWWW YVFMVFITPD GYGYV--RLL AGVPSGIFMT QILDSFVNLF 
                        FNLLAFIWLW YVKMVFVTPD GFGYV--RLL AGVPSGIFMT QICDSFCNAF 
                        FNILSFIWLW YAKMVFVTPD GYGFI--RLL AGVPSGIFMT QILDSFVNLF 
                        FNIISFLRLW YYNCVFVTAD GYAYV--RRF AGIASGMLNT QYLDSFCNLF 
                        FNIICFLRLW YYNCVFYVAD GYAYV--RRF AGIASGMLNT QYLDSYCNLV 
                        FNLINFTATW YFNMVFLSAD GFAFR--RQF AGVPSGMLLT QFLDSFGNLY 
                        SNILSFLATW YFNMVFITAD GFAYV--RRF AGVPSGLLNT QFLDSFGNLF 
                        IHLISFFATW YFNMVFITAD GFSYV--RQH AGVPSGLLNT QFLDSYGNLF 
                        NNLLTFLSTW YFNMVYVTAD GYSYT--RHL AGVPSGMLNT QFLGSFGNLV 
                        TNLITFLATW YFNMVFVTAD GFSYV--REH AGVPSGMLNT QFLDSFGNLF 
                        DNILFFLHTW YNNLVFVTAD GFAYI--RTC AGVPSGLLNT QYLDSFSNLF 
                        NNLLHFLHTW YNNMVFVTAD GFAYL--RSA AGVPSGLLNT QYLDSFCNLF 
                        DNLLHFLHLW YNNMTFLSVD GYAFR--RTS AGVPSGLYNT QYLDSFSNLF 
                        NNLLFFLHTW YNNMTFLLPD GFAYR--RSY CGVPSGLYNT QYLDSFGNLF 
                        DNLLYFLHTW YNNMTFVLSD GYAYR--RTH CGVPSGLYNT QYLDSFGNLF 
                        TNLLHFLHTW YNNMVYVTAD GFAYI--RKF CGVPSGLFNT QYLDSFGNLY 
                        NNLLHFLHVW YNNMTYVTAD GYGYR--RTT AGVPSGLFNT QYLDSFGNLF 
                        ENLLKFINTW FKEMVYITPD GFAYR--RTF AGVPSGILCT QLIDSFVNLV 
                        LNLISFLERW YRDMVFVTPD GFAYR--RTH AGVPSGILMT QFIDSFVNLT 
                        QNLWNWIGTA YKDTPCTTTT GKVYR--RRF AGMPSGIFCT QFWDSFYNCI 
                        RNLWFWIRYA YFNMAAVTTT GKIFK--RSF AGMPSGIFCT QFYDSFYNAV 
                        ENLWNWMTDA VLTVPLLMPD GTMIR--FTH SGIYSGYMQT QILDSLYNMV 
                        ENLWNWMTDA ILTVPLMLPD GQLLQ--FNH SGIYSGYFQT QILDSIYNCV 
                        TNLWNWMTDA ILSTPLLLPN GRFIR--FNH SGIYSGYFQT QILDSIYNLV 
                        ERLWRWMCHA IRRTPIMLPN GELWE--WFW NGFGSGYQQT QLMDTFCNCI 
                        ENLWIWMTDM VKHYPILQPD GKVYQ--WTR NGIASGFQQT QLLDSFVNMI 
                        ERLWQWMCYC IKYTPIKGQS GQLYQ--WQF NGIASGYQQT QLMGSFVNAI 
                        KNLWEWIWFS IKYTPIRLPD GRLFR--RSW RGVPSGLFIT QWLDSVYNCI 
                        QALWEWTLEN FFDAPIVLTD GSMYK--RRF AGIPSGLFIT QLVDSWYNYT 
                        QALWEWTLEA LFDSPIILPD GKMYK--RRF AGIPSGLYIT QLLDSWYNYT 
                        ERLWLWTLEN LFEAPIILPD GRMYR--RHF AGIPSGLFIT QLLDSWYNYT 
                        DRLWIWTLEN LFEAPIILPD GRMYK--RHF AGIPSGLFIT QLLDSWYNYT 
                        KRLFDWTKEN FYHAPIVLPN GHMYV--RQF AGIPSGLFIT QLIDSWYNYT 
                        ERLWLWTLSN LFTAPIVLPD GRMYK--RKF AGIPSGLFIT QLLDSWYNYV 
                        EFLFLWTLEN LFQAPIVLPD GRMYR--RRF AGIPSGLFIT QLLDSWYNYT 
                        QNLWLWTIEN LFNAPIVLPD GRMYK--RRF AGIPSGLFIT QLLDSWYNYT 
                        ERLWLWTLEC LIKSPIVLPD GRMYI--RHY AGIPSGLFIT QLLDSWYNYT 
                        QNLWLWTLEC LYFSAIVLPD GRMYK--RRF AGIPSGLFIT QLLDSWYNYT 
                        HNLWDWMLTA LKFAPCALAD GTIWQ--RTV RGIASGQFTT QFMDSIYNGL 
                        ERLWNWQRDA CFKMPFVLPD RTTYA--RLF RSIPSGLFVT QFLDSHYNLI 
                        EALWNWVCEA CFQMPHRLPD GNVYK--RLF RGIPSGLFTT QFLDSFYNMI 
                        KMRETWLKCL GQSVFCL-SN GLLLA-QTSP GIQKSGSFNT SSTNSRMRYM 
                        KLRAAWLKCI SNSVLCL-SD GTLLA-QRVP GVQKSGSYNT SSSNSRIRVM 
                        RLRAAWLKCI GNSVLCL-SD GTLLA-QTVP GVQKSGSYNT SSSNSRIRVM 
                        RLRAGWLKCI SNSVLCL-SD GTLLA-QTVP GVQKSGSYNT SSSNSRIRVM 
                        NFFLRVHAYV VGHSVFVMPD GEMLE-QTVP GGQLSGDYNT SSSNSRMRVI 
                        KAALNRFKCF ANAVFQL-SN GELIE-QGLP GLMKSGSYCT SSTNSRIRCL 
                        KAAQNRFSCF MNSVFQL-SD GTLIE-QQLP GIMKSGSYCT SSTNSRIRCL 
                        RAARNRFSCF MNSVLQL-SN GQLLQ-QELP GIMKSGSYCT SSTNSRIRCL 
                        TSVCILLDKF VQSAHMI-CT GTSLWSVDVY GITASGLPDT TTQNSFVRGM 
                        SEAQRFMMRV GESGYLL-AD GTLVS-KRSP FVLSSGRWDT FLRNSLTGYY 
                        QRTRRNIIRF VLNRYLI-SD GVLYE---IH GGTPSGFAPT VMINSVVNEF 
                        QRTRRNIIRF VLNRYLI-SD GYVYE---IH GGTPSGFAPT VMINSIVNEF 
                        DLARSLLTDM ASTRYGL-TN GDLWY---VT SGIPSGFPLT VIVNSLVNNF 
                        DLARSLLMDM CSTRYGL-TN GDLWY---VT SGIPSGFPLT VIVNSLVNSF 
                        QLARYNLLMS IFGRKCL-AR SQVFE---VR GGIRRG-ALT VLLNSVFNEI 
                        NRQRKNLLLA ICGRLSI-CG NQVYA---TE AGIPSGCALT VVLNSIFKEL 
                        REQTKNLMLA CCSRYAI-CG RVLYR---VE NGIPSGFPLT VIVNSILNEI 
                        KNARRNLLMA CCSRLAI-CK NTVWR---VE CGIPSGFPMT VIVNSIFNEI 
                        ARARHSLISS IVHRDGI-CG DLILR---YS QGMPSGFAMT VIFNSFVNYY 
                        STERDNLTRM LTNRFSL-MK GAILR---VP GGGPSGFPMT VIFNSFINLF 
                        GLIRHTLLEY LFNATWL-MN GKVFQ---LN HSQPSGNPLT TLINCVYNMI 
                        LMICIGLWTH IVHSVHS-YG DNVYM---WT HSQPSGNPFT VIINCLYNSM 
                        LCICLGLWSH LVHSVHI-YE DNVYM---WT HSQPSGNPFT VIINCLYNSI 
                        DEVRLVLLQS LWHSIHI-NG GDVVM---WG HALPSGHYLT APYNSLYATM 
                        ENALKTLFLD TADAELL-VY GDVFK---VN NGVLAGHPMT SVVNSVVNLI 
                        KRVMWTMAQE ILAPSHL-YR DLVYR---VP CGIPSGSPIT DILNTISNCL 
                        EDVVSCLILE LQNAYHV-AG DLVYQ---VL CGSPSGAFAT DRINSIANLC 
                        DYILTSIFFD VMNCFIQ-FL NIIYQ---KS RGIISGFPGT AEVNTLAHIL 
                        KLAARTLVES LGQSFLA-FD GTWMQ---VI GWVMSGVPLT AELSSTLNQI 
                        LQMVRGILSD NLYPTVV-MR GDVFA---AP ALQPSGKYAT AEDNSLRGLI 
                        LKIMRGASTE VSYPVMS-LN GELIQ---LY GSNPSGQNLT VYTNSIVNSL 
                        IKIMQGVATE IAYSCVS-YN GDLII---HC GSNPSGQNLT VYINCIVNSL 
                        IQIIRCIAED TAFALVD-YN GDLVQ---LY GSNPSGNPLT VILNSIVNSL 
                        KKVLSAFSQM YQHTFHV-MD DILYA---VN GTMASGCVAT APLNSVLNNF 
                        ALMYEAISLT LIHAVHI-LN GSVYV---VN NGNESGTFVT TLLNCVSVHI 
                        DKARAVEELD AIDTYVV-DY QTVYK---TN RGNKSGSYTT TIDNCLANDI 
                        PELTTLLANE IQAPAVT-RL GIKYD---PD CSRLSGSALT TDGNSIANAF 
                        TELSTLLGNE LQAPAVT-RL GIKYD---PD CSRLSGSALT TDGNSIANAF 
                        RDLRSYTDML VSCPARAKRF GFAYD---AG VGVKSGSPTT CDLNTVCNGF 
                        DEIISFMDTI INCPAKAKRF GFRYE---PG VGVKSGSPTT TPHNTQYNGC 
                        ----ELLKRN VDNVGYL-PH GTTFN---QG SSHGSGCSAT SLFQTLRAAF 
                        PELAEVVAQD LLAPSEMDVG DYVIR---VK EGLPSGFPCT SQVNSINHWI 
                        ELTKSVVLTL KSHPMTI-LD AMIVQ---TK RGLPSGMPFT SVINSICHWL 
                        PIVSCAIEAL SSPAEGY-VN DIKFV---TR GGLPSGMPFT SVVNSINHMI 
                        PIVDSAANTL KSPPIAI-FN GVAVK---VS SGLPSGMPLT SVINSLNHCL 
                        LVISRLASTT TFPNLKVRMS DGDKR---VL HGLPSGWKWT ALLGALINVT 
                        ---WVKTLVD SFDSMELWIK GKCAGI--MA GTLMSGHRAT SFINSVLNRA 
                        ----SFALDW CIASFDN-MQ TSDGRK--WT ATLPSGHRAT TFINTVLNWC 
                        AEAMNWVCES VRHMWVLDPD TKEWYR--LQ GTLLSGWRLT TFMNTVLNWA 
                        ---GTALMNT IIYSKHL-LY NCCYH---VC GSMPSGSPCT ALLNSIINNV 
                        ---RVDYIDY LNHSHHL-YK NKTYC---VK GGMPSGCSGT SIFNSMINNL 
                        ----SQLINQ ICNSKHI-YK SKYYE---VE GGMPSGCAGT SIFNTIINNI 
                        ---AVWVLKT LINTEHA-YE NKRIT---VE GGMPSGCSAT SIINTILNNI 
                        ----REYLES LAISTHA-FE EKRFL---IT GGLPSGCAAT SMLNTIMNNI 
                        RHVHEWYVNN LLNRHVLLPS GEVTL---QT RGNPSGQFST TMDNNMVNFW 
                        RNMYHWYVDN ILRRYVCMPS GEITI---QH KGNPSGQVST TMDNNLVNVF 
                        GKLLDWYNAQ LTDRITLLPT GEVTH---VK KGNPSGQFST TVDNNLVNEW 
                        RDRYNWYVEN LIDKVVLLPT GEVCK---IY GGNPSGQFST TVDNNFVNVW 
                        KAIDLIYDEI LNTTICL-AN GMVIK---KN VGTQR-QPST VVDNTLVLMT 
                        QMLRNLYTEI VYTPILT-PD GTIIK---KH KGNNSGQPST VVDNTLMVII 
                        QMLANLYTQI INTCILI-ED GTIVQ---KF RGNNSGQPST VVDNTMCLII 
                        QTLSNLYTEI VNTPILT-IE GNIIR---KF RGNNSGQPST VVDNTLILMI 
                        SAIDATYDNL VASWIIDIHS GRARF---KR QGLSTGHATT TPSNTEYMRV 
                        SAIDATYDNL VASWIVDIHT GRARF---KR QGLTTGHATT TSSNTDYMRA 

                        LYLFAWKEL- TGLS------ ---------A REFVHFNELS DYGDDH
                        LWIAVASRV- YGKHNIS--- ---------- ----NNFYID SSGDDG
                        VINYAYYRY- FGSFP----- ---------- ----SENDLF ILGDDF
                        MVVTTLEAL- GFRIT----- ---------- ----DRYFLK VLGDDV
                        IVQYCA--G- APSSGK---- ---------- ----WFQGYC LLGDDI
                        IIQYCAWRV- GYSRT----- ---------- ----FTQ-YA VLGDDV
                        FMEWCTYRA- LHGTGK---- ---------- ----KNP-YL MLGDDN
                        IWSTILSKK- IQDNKEL--- ---------- ----NKTSVI CCGDDT
                        VLLDIFLHY- SFAKMNL--- ---------- ----DTFNFC VCGDDF
                        ITSYVLTSE- KYTSRVH--- ---------- ------TTLL IHGDDI
                        DVRLCEQDCS DIGYPVR--- ---------- -RAHPTRGEF ESGDDE
                        RILYMFHHL- TGELPTV--- ---------- ---------H CQGDDS
                        RIQFLFLKL- THRPAVA--- ---------- ---------Y THGDDS
                        RIQYMFKKL- TDDFVEA--- ---------- ---------Y THGDDS
                        RIQYLFFRL- TNNFVTV--- ---------- ---------F THGDDS
                        RIQYMFFRL- TREFVTA--- ---------- ---------F THGDDS
                        RIEYVCKRL- GLQKTSC--- ---------- ---------Y VQGDDS
                        RIEYIWRVLF SRSPHRC--- ---------- ---------Y TQGDDS
                        RINYLWRLLT GHPPQQC--- ---------- ---------H TLGDDS
                        RIEYIWRIAT GHGPIHC--- ---------- ---------E TLVDDS
                        RIEYLYRLIL GRGPKIC--- ---------- ---------H TLGDDS
                        RVEYIFRKAY DVGPKMC--- ---------- ---------Y TQGDDS
                        RIEYIWIKLR GHGPTIC--- ---------- ---------Y TQGDDS
                        RIEYLWNLKF NRGPKVC--- ---------- ---------F TQGDDS
                        EILMLWRTIT GHGPIVC--- ---------- ---------Y TQGDDS
                        RIEYLWRKIT GHGPLAC--- ---------- ---------Y TQGDDS
                        LQTTFGFYT- ERSIRNL--- ---------- ---------K TNGDDS
                        LIKTFSLYC- SIPISNL--- ---------- ---------R TNGDDS
                        LLKTFSKYC- LRPLHGL--- ---------- ---------R TNGDDS
                        ACQYASLRSR DYNLRIP--- ---------- -------FSC WLGDDS
                        AVKTLDNYF- SWNARRF--- ---------- ---------R VLGDDS
                        LVKYLSLCQ- GVNAKNL--- ---------- ---------R VLGDDS
                        LVQYICLCQ- QVEPKDL--- ---------- ---------R VLGDDS
                        LVEYLTECQ- GVEARGL--- ---------- ---------R VLGDDS
                        LVSYLTTCQ- DAEIRNL--- ---------- ---------K VLGDDS
                        LVDYLAACQ- QCEIRAL--- ---------- ---------R VLGDDS
                        LVDYLAGCQ- EVEIRKL--- ---------- ---------K VLGDDS
                        LIDYLADCQ- QLEIRNL--- ---------- ---------K VLGDDS
                        MIEYLADCQ- RVEIRNL--- ---------- ---------R VLGDDS
                        LIDYLADCQ- DVEIRNL--- ---------- ---------K VLGDDS
                        LIDYLADCQ- RVEIRNL--- ---------- ---------R VLGDDS
                        IFVDALLEF- GFSIDQI--- ---------- ----KCFRLF IQGDDN
                        LLIDAMLEF- GFTPDDI--- ---------- ----KLIRMF IQGDDN
                        LFIDGLLEF- GFSLDEI--- ---------- ----RLIRLF IQGDDN
                        LMIHALLHF- GCTNEEI--- ---------- ----LDFIYF VMGDDN
                        LMIHGLLHF- GCTDEEI--- ---------- ----LQICFF VMGDDN
                        LIIDSLLEF- GCTYDDI--- ---------- ----KSLMLF IMGDDN
                        LIIDALIEF- GAQDEEI--- ---------- ----DSILLL IMGDDN
                        LIIDALIEF- GVTDPEL--- ---------- ----DEILLF IMGDDN
                        LITDGLIEY- GFTDHEI--- ---------- ----DNLLLF IMGDDN
                        LLIDGLIEF- GSTDAEI--- ---------- ----DDILLF IMGDDN
                        LIFDGLIEF- GCSDAEI--- ---------- ----YQIFLL VMGDDN
                        LIIDGLFEF- GFTQAEI--- ---------- ----LSIVFF IMGDDN
                        LLIDGMIEF- GFTDEEI--- ---------- ----RSVLLL VLGDDN
                        LIIDAMIEF- GFTDSEI--- ---------- ----DGFVLL ILGDDN
                        LIIDAMLEF- GFSDAEI--- ---------- ----DDFILL VLGDDN
                        LIIDGMLEF- GISIDEI--- ---------- ----TSVLLL IMGDDN
                        LIIDGFIEY- GYSDDQI--- ---------- ----DDILLF IMGDDN
                        VLIDSLFEF- GFHESDI--- ---------- ----TSALIL LMGDDN
                        ILLDGLIEF- GFTDEEI--- ---------- ----KQLLVF IMGDDN
                        MVVTTLEAL- GFRITDR--- ---------- ------YFLK VLGDDV
                        IIVTCLLAL- GYEVRHD--- ---------- ------HLIK LMGDDA
                        MIFTMVSRL- GFDLDKV--- ---------- -------VIK VQGDDS
                        MIYTILSRM- GFDLDKF--- ---------- -------CIK VQGDDS
                        MIFTILSRM- GFDLDKC--- ---------- -------VIK VQGDDS
                        MVYTCLSAL- GINIESD--- ---------- -----RFWSK FQGDDS
                        MLLTVLSAN- GINIEHP--- ---------- -----DFWIK VQGDDS
                        YILTCLSEL- GINIESE--- ---------- -----NFDLL VQGDDS
                        MIFTILDAM- GFEITSD--- ---------- ------LIIK VLGDDS
                        MLAAILAYL- GYDPKLC--- ---------- -------IIK VQGDDS
                        MLAAILTYL- GLDPERC--- ---------- -------IIK VQGDDS
                        MLATILHAL- GFNPSNC--- ---------- -------IIK VQGDDS
                        MLATILSAL- HFDPKHC--- ---------- -------IIK VQGDDS
                        MLATILSAM- GFDPRSC--- ---------- -------IIK VQGDDS
                        MLATILSAL- NFDPRHC--- ---------- -------MTK VQGDDS
                        MLATILSAL- GFDPKSC--- ---------- -------IIK VQGDDS
                        MLASLLSAL- SMNPKSC--- ---------- -------IIK VQGDDS
                        MICTILSSI- GLNPKHC--- ---------- -------IIK VQGDDS
                        MLATLLSAL- GLDPDAC--- ---------- -------IIK VQGDDS
                        MILTILSRM- GFVIDET--- ---------- ------LPIK LLGDDS
                        MIYTILSAM- GFDITNL--- ---------- -------MIL VQGDDS
                        MILTILGRM- GFGISTV--- ---------- -------RIR VQGDDS
                        LALYA----- ---------- ---------- ----GASWAV TMGDDA
                        AAFHC----- ---------- ---------- ----GAEWAM AMGDDA
                        AAYHC----- ---------- ---------- ----GADWAM AMGDDA
                        AAYHC----- ---------- ---------- ----GASWAM AMGDDA
                        ATMFARYLA- GQVSGF---- ---------- ----PLLGIK AMGDDS
                        MAEII----- ---------- ---------- ----QAPWCI AMGDDS
                        MAELI----- ---------- ---------- ----GSPWCI AMGDDS
                        MAELI----- ---------- ---------- ----GSPWCI AMGDDS
                        GAKLA----- ---------- ---------- ----GCFKAL TAGDDL
                        WLIIGLLDA- GYTADDI-K- ---------- ----AKFLIK VGGDDV
                        YLKWSWIGL- LKEAGYA-NQ AT-------L YAFHEATEIS LYGDDN
                        YLKWSWMGL- MKEAGYA-KE AS-------L YAFHEATEIS LYGDDN
                        FIHFSYIKL- MKREELN-SL YP-------L HSFRQMVAYA TYGDDN
                        FVHFAYMKL- HSSEVHK-AL YP-------L YSFRTLVSYA VYGDDN
                        LIRYVYKTV- IPSPEFN-RF E--------- ----TFVTLV VYGDDN
                        LMRYCFKKI- VPPVYKE-CF D--------- ----RCVVLI TYGDDN
                        LIKYAYWKC- FETESLI--- ---------R DHFDTYVAMV VYGDDN
                        LIRYHYKKL- MREQQAP-EL M--------V QSFDKLIGLV TYGDDN
                        FMALAWMST- VGSSLLS-PQ GS-------C KDFDTYCKIV AYGDDN
                        YLQSAWIML- ARFNGRQ-DI SH-------P CNFPKYVRAC VYGDDN
                        IFRYVYLLA- QRENGFP-M- T--------L SGFTTNVACI FYGDDS
                        IMRIVWILL- ARKLAPE-MQ S--------M KKFRENVSMI SYGDDN
                        IMRLSWIRV- MEKFQPR-LK S--------M KWFNEYVALI TYGDDN
                        LFSMAFVIL- SRRNGTR-MG PSML-----A SKFFKEFGFV AYGDDH
                        LMNYMWIKI- TRRR------ ---------A SEFFKLTYII VMGDDV
                        LIRLAWLGI- TDLP------ ---------L SEFSQNVVLV CYGDDL
                        YHCLCYLRK- YRTLTGF--- ---------- ----WSHYNL VYGDDT
                        LIVCIYLML- VAKTIWD-S- ---------F EMFLRMVSAI LYGDDI
                        YMRVVWKVV- TQRP------ ---------I SDFRSHVALI VYGDDN
                        LMVYAWISE- CTDIGDQ-CT GRARTTQFQP EDFFTQVLPV IYGDDM
                        YHRCAFRKI- YPNFSGR--- YR-------- ----DAVALM TYGDDV
                        LLRCAYYHM- YPAAEGNPEP FR-------- ----HNCAVM TYGDDV
                        RMRYVYFML- NPEHTVTTFK ---------- ----DNVNLM TYGDDN
                        LMMIAYIYL- CEENSVE-PS ---------V KHFNDHIEQI SYGDDK
                        IFNYSFIVC- WNKVPSY-V- -HIKPL---L KDIMSRSELA ILGDDK
                        YGLYAWVKT- TGLRS----- ---------L WDYRQNVSSV AFGDDI
                        VSYLAGRMA- GMDDDEA--- ---------- ----WSWIGI VYGDDG
                        VSYLAGRQA- GMDDDEA--- ---------- ----WTWIGI VYGDDG
                        LQYCSIRMT- HPELTPI-DA ---------- ----FRLIGL AFGDDS
                        VEFTALTFE- HPDAEPE-DL ---------- ----FRLIGP KCGDDG
                        NAYLGFRHT- RNQAGRM-FS PKEA------ ----FASLGI HLGDDG
                        ITLCALSEA- TGLSPDV-VQ ---------- ----SMSYFS FYGDDE
                        LWSAAVYKS- CAEIGLH-CS NLY------- ----EDAPFY TYGDDG
                        YVAAAILQA- YESHNVP-YT GNVF------ ----QVETVH TYGDDC
                        YVGCAILQS- LEARGVP-V- ---------T WNLFSTFDMM TYGDDG
                        QLLTMAELS- NTLA------ ---------- ----SLRSTV VQGDDI
                        YIICAGG--- ---------- ---------- ----HVPTSM HVGDDI
                        YTQMVGL--- ---------- ---------- ----KFDSFM CAGDDV
                        YMKLAGVFD- LD-------- ---------- ----DVQDSV HNGDDV
                        NLYYVFSKI- FGKSPVF-FC ---------- ----QALKIL CYGDDV
                        IIRTLLLKT- YKGIDL---- ---------- ----DHLKMI AYGDDV
                        IIRTLVLDA- YKNIDL---- ---------- ----DKLKIL AYGDDV
                        YVLYALRRH- YEGVEL---- ---------- ----SHYTMI SYGDDI
                        IIRAGLYLT- YKNFEF---- ---------- ----DDVKVL SYGDDL
                        LQAFEFAYF- NGPDRDL-W- ---------- ----KTYDTV VYGDDR
                        LQAFEYAYL- HPEKSMD-E- ---------L RKDWESYDSL IYGDDR
                        LTAFEFGYQ- HLENHGI-IP T--------V RDYRANVDFL CYGDDR
                        LTVFELAYL- FYKEHNR-LP T--------I CEIKKHTDWI CYGDDR
                        AFLYAYIHK- TGDRELA-LL N--------- ----ERFIFV CNGDDN
                        AMLYTCEKC- GINK------ ---------- ----EEIVYY VNGDDL
                        AMEYCRMRV- EKDHEHR--- ---------- ----MRILYV CNGDDL
                        AMEYAIAKV- FVTR------ ---------- ----PDIKYV CNGDDL
                        LMLYSWKQI- TGRP------ ---------Y SEFYDCVKFS SFSDDN
                        LMLYAWKQV- TGRT------ ---------Y DEFYQDVKFT AFSDDN


Supplementary file 3. Alignment (Phylip format) of RdRP from viruses with dsRNA and related picorna-like viruses.
