# Supplementary material for: Changes in the composition of the RNA virome mark evolutionary transitions in green plants
Source: BMC Biol. 2016 Aug 15;14:68. doi: 10.1186/s12915-016-0288-8 (PMC4983792; doi:10.1186/s12915-016-0288-8)
Supplement: Additional file 5: — Maximum-likelihood tree (Newick format) of RdRPs from viruses of the picorna-like tribe. (TXT 5 kb) [file 12915_2016_288_MOESM5_ESM.txt]

(GGNNV_Noda:0.00000451,SJNNV_Noda:0.05907099,(SmVA_unkn:2.13134831,(FHV_Noda:0.60998112,(((RHDV_Calici:0.40855313,(FCV_Calici:0.21711516,(SV_Calici:0.43759506,NwV_Calici:1.52430408)48:0.20393212)63:0.45516897)78:0.56216839,((HaRNAV_Marna:1.19459736,((((DWV_Ifla:0.46969502,PnPV_Ifla:1.61935555)67:0.45804045,(IFV_Ifla:1.10545000,SssRNAV_unkn:1.71343868)11:0.28602427)3:0.16291368,((GLV_Toti:3.15927812,HAV_Picorna:0.43929703)7:0.41344612,(KFV_unkn:1.30332827,((PV_Picorna:0.20652329,HRV1A_Picorna:0.33092437)84:0.38231337,((FMDV_Picorna:0.00022874,(LRV1_1_Toti:0.67650466,(TVV_Toti:0.67246689,(ScVL_A_Toti:0.20538763,New_Chagl_DRGY_0037099:3.28762023)33:0.73583843)10:0.40047451)43:1.97238565)11:0.64246203,EMCV_Picorna:0.53026039)10:0.34874631)11:0.27709746)2:0.22319055)3:0.30400404)0:0.03939583,(((SIV_unkn:2.28052123,((((ANV_Astro:0.36577348,((HAstV1_Astro:0.26665008,OAstV1_Astro:0.38683614)91:0.31489308,TAstV1_Astro:0.34775851)51:0.05634992)97:0.76267953,NrV_unkn:1.53839615)16:0.13607367,((BaYMV_Poty:0.32492946,(WSMV_Poty:0.21023517,(TEV_Poty:0.29902127,SPMMV_Poty:0.37177398)38:0.07628353)82:0.50231397)78:0.43297475,(FGMV_unkn:0.55468589,(CHV3_Hypo:0.07714204,CHV4_Hypo:0.14347383)100:0.85171357)100:0.92292924)50:0.29987716)28:0.43262720,(((((PsiPV_294461532:0.14640347,(RsCV2_77863174:0.12949287,(FcCV_117912931:0.03978530,RoCV1_167077473:0.06323989)84:0.05289083)88:0.10891258)94:0.31155692,((BCV3_407558:0.21525770,(PerCV_388877111:0.07804902,(PepCV2_338808380:0.18089662,((ClCV_460424004:0.16121077,PpCV_3970837:0.07171262)84:0.06730970,(BCV2_310791030:0.15442122,(RsCV3_217039787:0.13627835,(PepCV1_338808376:0.12251047,CvPV_397778424:0.12664554)62:0.04026493)74:0.08460654)28:0.03579426)35:0.07809302)14:0.04159333)35:0.08380665)73:0.27503078,(FCV_332163669:0.44884399,PsyPV_66476365:0.58337954)49:0.10514308)45:0.11800484)80:0.42583541,((PsV-F_53854828:0.62496198,(CSpV1_2465521:0.89005317,((GVPV03-561_421976088:0.06054330,(PsV-S_94411350:0.05297979,((BfPV1_133919435:0.04214875,(DdV1_12584154:0.09065429,(AfuPV1_329771408:0.09764862,VdPV1_474454544:0.01120738)51:0.02381507)42:0.02624300)70:0.04513645,(OPV1_109804206:0.08407140,(AoV_157283296:0.11683035,(GaRV-MS1_20177187:0.04134786,FsV1_893388:0.17531310)47:0.02637338)30:0.05209764)15:0.00986896)29:0.03640871)37:0.05207099)93:0.31659356,(UvPV2_525333423:0.15880417,(CaRV1_496217755:0.35621897,UvPV3_478622106:0.18942034)63:0.07161609)100:0.50308326)59:0.17855823)13:0.11961387)12:0.12620962,(New_Penma_72761975:1.63651626,(((RHsV717_6651067:0.22156125,((SsPV1_404551127:0.07826416,RnPV3_401664040:0.10218018)99:0.20258973,((GVPV01-3953_421976090:0.11132168,(GVAPV1_309256190:0.13153265,FpV1_4079728:0.02886324)65:0.04028184)52:0.03883535,(HetPV8_411340584:0.06714454,(PoV1_46948224:0.11446860,(RnPV_163093871:0.12764981,(RnPV4_401664042:0.12374524,((CanCV_357529601:0.12991450,WCCV2_480330479:0.04086374)70:0.08341795,(HmPV-V1-1_50539620:0.17328757,GVPV03-531_421976080:0.10547150)45:0.05273805)27:0.02555919)34:0.05672547)9:0.01520640)45:0.15228025)9:0.02985454)19:0.05159278)25:0.05940538)50:0.10245173,((HetPV2_302749474:0.11025849,(HetPV-P_18845078:0.19381521,HetPV7_372125364:0.05908014)68:0.03414636)97:0.34359324,(CrV1_52082997:0.33287877,AhV_639795:0.11512052)90:0.21466731)80:0.11939946)95:1.01614900,((CCRSAPV_51981044:0.14844851,(DpCV_402756075:0.12897523,(((VCV_61187012:0.08903412,RCCV1_551701377:0.06635444)95:0.09888756,(HetPV1_317171941:0.19145775,HetPV9_530722917:0.10666034)93:0.16842885)37:0.07142462,((RHsdRV2_553040655:0.10092518,HetPV5_317171933:0.13198545)50:0.04510445,(New_Notvi_TCBC_0135701:0.15063616,HetPV4_317171931:0.09809735)35:0.01683712)26:0.02582302)5:0.02845858)34:0.09501793)88:0.21204756,((HetPV3_225927230:0.19571305,HmPV-V70_24817718:0.20833553)95:0.17006633,((FvBV_226442504:0.39836323,(HmPV-V1-2_50539622:0.39570960,(RasR1_unkn:0.00000001,RsCV1_73923287:0.00000075)99:0.15134701)96:0.38737326)14:0.05958502,(CpCV1_219924827:0.36227738,((VfPV1_116563996:0.11096926,(RnPV2_448261538:0.11148369,OMIV-II_32251023:0.18874433)60:0.05847860)98:0.26402791,(SsPV-S_254034306:0.30892615,(RnPV5_401664044:0.29801774,GVPV03-541_421976086:0.31883485)72:0.05701091)97:0.14836604)57:0.10826369)23:0.10783213)7:0.06997663)10:0.09840198)29:0.11932546)80:0.42644824)15:0.22696260)14:0.12844087)23:0.68710785,(New_Cylcu_JOJQ_0005112:0.57135358,New_Spysp_HAOX_0026100:0.68975342)46:0.44517168)14:0.37252429,BDRM_unkn:0.77140937)20:0.34696678)1:0.13480475)0:0.20554683,(APV_unkn:1.68202064,(TSV_Dicistro:0.50340344,(TrV_Dicistro:1.25474808,(CrPV_Dicistro:0.19726079,DCV_Dicistro:0.24926702)100:0.56362976)32:0.30918244)48:0.09174753)11:0.33099930)0:0.02529564,((PYFV_Sequi:0.94499507,RTSV_Sequi:0.64996961)72:0.14191864,((SDV_Sadwa:0.09954160,NIMV_Sadwa:0.00000678)100:0.80926383,((CRLV_Chera:0.04510863,ALSV_Chera:0.15236764)94:0.65897586,(BBWV_1_Como:0.52227485,(CPMV_Como:0.23245518,(TRSV_Como:0.52648297,GFLV_Como:0.49195964)88:0.25916004)56:0.11175142)69:0.28167239)35:0.17046922)14:0.15976769)44:0.46693571)0:0.17664730)0:0.06289405)0:0.10774949,((JP_B_unkn:0.17074119,(RsRNAV_unkn:0.38562506,JP_A_unkn:0.35060985)88:0.39943920)84:0.55541561,(BDRC_unkn:1.06975863,((New_Pyrpa_TNAW_0096324:1.19254612,(New_Equdi_CAPN_1001302:0.65869863,New_Claac_612375626:0.78651746)45:0.00008696)100:2.88988649,(MBV_Barna:0.88693400,(((SmVB_unkn:3.44433996,HcRNAV_unkn:1.51899363)21:0.66003790,(PEMV_1_Luteo:0.32527770,(CtRLV_Luteo:0.01908400,(PLRV_Luteo:0.07441721,BWYV_Luteo:0.09674710)39:0.02404867)60:0.16530286)67:0.30446375)4:0.07439416,(LTSV_Sobemo:0.15156206,(SBMV_Sobemo:0.06746306,SCPMV_Sobemo:0.06798050)61:0.09099226)84:0.43417612)19:0.27584713)41:1.17185775)32:0.71108121)7:0.60394708)0:0.16929853)3:0.43435138)79:2.49177882,NoV_Noda:0.10072251)23:0.18148962)41:0.81692065)97:0.68364495);
