# Supplementary material for: Changes in the composition of the RNA virome mark evolutionary transitions in green plants
Source: BMC Biol. 2016 Aug 15;14:68. doi: 10.1186/s12915-016-0288-8 (PMC4983792; doi:10.1186/s12915-016-0288-8)
Supplement: Additional file 6: — Alignment (Phylip format) of RdRP from viruses with (–)ssRNA. (TXT 146 kb) [file 12915_2016_288_MOESM6_ESM.txt]

219 259
New_Scive_YFZK_0007255                                            KEREMKDA-R MFALMSETMR YYFVITEGLI ADHLLPLFPQ ITMKDSLNKL 
NP_919035_Hirame_rhabdovirus                                      KEMELKIKGR GFGLMTFMPR LLQVLRES-I AKKTSKLFPE ITMTSSDLDM 
NP_042681_Infectious_hematopoietic_necrosis_virus                 KEMELKIKGR GFGLMTFMPR LLQVLRES-I AKKTQKLFPE ITMTSSDLDM 
NP_049550_Viral_hemorrhagic_septicemia_virus                      KEMELKIKGR GFGLMAFRPR LLQVLRES-I AKKTSKLFPE ITMTFSDLEL 
NP_050585_Snakehead_virus                                         KEMELKLKGR GFGLMTFKPR LLQVLRES-I AKKTSKLFPE ITMTASDLDL 
YP_012613_Human_metapneumovirus                                   KERELS-VGR MFAMQPGKQR QIQILAEKLL ADNIVPFFPE TLTKYGDLDL 
YP_173335_Pneumonia_virus_of_mice                                 KERELG-VGR MFAMQPGKQR QVQILAEKLL ADNILQFFPE TLTRYGDLEL 
NP_056866_Human_respiratory_syncytial_virus                       KERELS-VGR MFAMQPGMFR QIQILAEKMI AENILQFFPE SLTRYGDLEL 
YP_001531159_Marburg_marburgvirus                                 KEKELN-IGR TFGKLPYRVR NVQTLAEALL ADGLAKAFPS NMMVVTEREQ 
YP_004928143_Lloviu_virus                                         KEKELN-IGR TFGKLPYLTR NLQTLCEALL ADGLAKAFPS NMMVVTEREQ 
NP_066251_Ebola_virus_Mayinga_Zaire_1976                          KEKELN-VGR TFGKLPYPTR NVQTLCEALL ADGLAKAFPS NMMVVTEREQ 
NP_690587_Reston_ebolavirus                                       KEKELN-IGR TFGKLPYLTR NVQTLCEALL ADGLAKAFPS NMMVVTEREQ 
NP_112028_Nipah_virus                                             KEKETKQAGR LFAKMTYKMR ACQVIAEALI ASGVGKYFKE NGMVKDEHEL 
YP_338085_J-virus                                                 KEKEIKKVGR LFAKMTYKMR ACQVIGESLI ATGVGKYFKE NGMVKDEHEL 
NP_056924_Measles_virus                                           KEKEIKETGR LFAKMTYKMR ACQVIAENLI SNGIGKYFKD NGMAKDEHDL 
NP_945030_Dolphin_morbillivirus                                   KEKEIKEVGR LFAKMTYQMR ACQVIAENLI SNGIGKYFKD NGMAKDEHDL 
NP_054697_Tupaia_paramyxovirus                                    KEKETKQAGR LFAKMTHKMR ACQVIAESLI ANGIGDYFKD NGMAKSEHDL 
YP_006347589_Nariva_virus                                         KEKETKQVGR LFAKMTYKMR ACQVIAENLI ANGVGKYFKD NGMAKDEHEL 
NP_899661_Fer-de-Lance_paramyxovirus                              KEKEIKQAGR LFAKMTYKMR AAQVLAESLV AHGVGKYFQE NGMVKDEHEL 
NP_067153_Human_parainfluenza_virus_3                             KEKEIKQEGR LFAKMTYKMR ATQVLSETLL ANNIGKFFQE NGMVKGEIEL 
NP_604442_Human_parainfluenza_virus_1                             KEKEIKQEGR LFAKMTYKMR AVQVLAETLL AKGVGELFSE NGMVKGEIDL 
YP_007008152_Avian_paramyxovirus_4                                KEKEVKKEGR IFAKMSQKMR ACQVICEELL AHHVAPLFKE NGVTQSELSL 
YP_415514_Menangle_virus                                          KEKEIKETGR IFAKLTKKMR SCQVIAESLL ASHAGKFFKE NGVVLDQISI 
YP_008378665_Human_parainfluenza_virus_4a                         KEKEIKETGR IFAKLTKQMR SCQVITESML ANHAGKLFRE NGVVLDQLKL 
NP_598406_Human_parainfluenza_virus_2                             KEKEIKPDGR IFAKLTNRMR SCQVIAEAIL ANHAGTLMKE NGVVLNQLSL 
YP_001249278_Mapuera_virus                                        KEKEIKTTGR IFAKLTRRMR SCQVIAESML ANHAGKLMKE NGVVHDQLKL 
NP_054714_Mumps_virus                                             KEKEIKATGR IFAKMTKRMR SCQVIAESLL ANHAGKLMRE NGVVLDQLKL 
NP_071471_Newcastle_disease_virus                                 KEKEVKVNGR IFAKLTKKLR NCQVMAEGIL ADQIAPFFQG NGVIQDSISL 
NP_150063_Avian_paramyxovirus_6                                   KEREVKTDGR IFAKMTRKMR NCQVLLESLL ACHVCDYFKE NGVVQEQISL 
Crab18014_Wenzhou_Crab_Virus_1                                    KERELNKKGR FFTKQTMKGR QYQLLLEENM KP-ILSYVPL TSMILSGDSL 
YP_002905331_Midway_virus                                         KECELKDKGR LFGKLTFEAR LYQTATEHNI AEKIFPYIKS QSMTMSEEEL 
Insect96598_Shuangao_Fly_Virus_2                                  KEQELKIEGR LFVKQTYIYR LLQTSMEGNI AKQVMKYIPE QTMTDSEIQQ 
MosHB236539_Xincheng_Mosquito_Virus                               KELELKSSGR AFTKQTSNQR YIQVSLEQGI ATTIFPFVPE QSMTDSEISI 
NP_042024_Borna_disease_virus                                     KEKELKVKGR FFSKQTLAIR IYQVVAEAAL KNEVMPYLKT HSMTMSSTAL 
Tick109020_Tacheng_Tick_Virus_6                                   KEREMKVEPR LFAMMVLEMR LYYCALEKNL AEKILEYFPQ QTMTLGEIDL 
Spider123641_Lishi_Spider_Virus_2                                 KERELKIEAR LFAMMVLEMR MYFATTEKNI SDILFKYVPN QTMTNSEAEL 
SXSSP2581_Sanxia_Water_Strider_Virus_4                            KERELNEKGR MFSVNTLEMR LFLGILEKNV ATEIFKYLSF QTMTWSEATL 
AHL66985_Long_Island_tick_rhabdovirus                             KERELKDEGR FFSLMGWNLR LYFVITEYLI KKLFVPLFKG LTMADDLNTV 
ACZ81407_Moussa_virus                                             KERELKEEGR FFSLMGWKLR LYFVITEFLI KKFYVPMFKG LTMADDLNTV 
YP_007641391_Lagos_bat_virus                                      KERELKIEGR FFALMSWNLR LYFVITEKLL ANHILPLFDA LTMTDNLNKV 
YP_001285392_European_bat_lyssavirus_1                            KERELKIEGR FFALMSWNLR LYFVITEKLL ATYILPLFDA LTMTDNLNKV 
NP_478343_Australian_bat_lyssavirus                               KERELKIEGR FFALMSWNLR LYFVITEKLL ANYILPLFDA LTMTDNLNKV 
NP_056797_Rabies_virus                                            KERELKIEGR FFALMSWNLR LYFVITEKLL ANYILPLFDA LTMTDNLNKV 
Tick109145_Taishun_Tick_Virus                                     KEREVKSEGR FFALMSWKLR EYFVITEYLI KKFYLPLFGA LTMADDYVTV 
MosHB236535_Culex_tritaeniorhynchus_rhabdovirus                   KEREIKDIGR FFALMSWMVR EYFVITEYLI KEFYLPLFSG LTMADDFNTV 
Tick109152_Huangpi_Tick_Virus_3                                   KEREVKREGR FFSLMTRRMR EYFVITEYLI KLFYVPLFLS LTMADDMTSV 
Tick108993_Bole_Tick_Virus_2                                      KEREIKKNGR FFALMSWDLR EYFVSTEYLI KMFYVPLFQG LTMADDLNSV 
Tick109024_Tacheng_Tick_Virus_3                                   KERELKDVGR FFSLMTWDLR EYFVSTEYLI KMYYVPLFEG LTMADDLKSV 
Tick109187_Wuhan_Tick_Virus_1                                     KERELKEIGR FFSLMTWALR EYFVSTEYLI KTYFVPLFEG LTMADDLKGV 
YP_003126913_Drosophila_melanogaster_sigmavirus                   KEREQKIDGR FFSLMSWDIR DYFVMTEYLI KTHFVPLFKG LTMADDLTTV 
CC64619_Wuhan_Louse_Fly_Virus_10                                  KERELKIGGR FFALMSWEIR DYFVMTEYLI KTHFVPLFDG LTMADDLTTV 
CC63457_Wuhan_Louse_Fly_Virus_9                                   KERELKIGGR FFALMSWEIR DYFVMTEYLI KTHFVPLFDG LTMADDLTTV 
CC22735_Wuhan_Louse_Fly_Virus_8                                   KERELKIGGR FFALMSWEIR DYFVMTEYLI KTHFVPLFDG LTMADDLTTV 
ADB88761_Durham_virus                                             KERELKRQGR FFALMSWELR EYFVVTEYLI KEHFVPLFKG LTMADDMNGV 
YP_238534_Tupaia_virus                                            KERELKRAGR FFALMSWELR EYFVFTEYLI KEHFIPLFKG LTMADDMTGV 
YP_007641376_Tibrogargan_virus                                    KEREMKRTGR FFSLMTWNLR NYFVMTELLI KEHFIGLFNG LTMADDLQGL 
Tick107864_Yongjia_Tick_Virus_2                                   KERELKKNGR FFSLMSWMLR EYFVVTEYLI KLHYVPLFSG LTMADDLTTV 
BAN29060_Nishimuro_virus                                          KEREVKKHGR FFALMSWKLR EYFVITEYLI KTHYVPLFTG LTMADDLTTV 
CC65127_Wuhan_Louse_Fly_Virus_5                                   KEREVKKKGR FFSLMSWMLR EYFVITEYLI KENYVPLFSG LTMADDLTTV 
AHB08865_Kolente_virus                                            KEREVKIKGR FFSLMSWRLR EYFVVTEYLI KEHFVPLFNG LTMADDMTTV 
CC64168_Wuhan_Louse_Fly_Virus_11                                  KERELKKDGR FFSLMSWKLR EYFVVTEYLI KTHFVPLFKG LTMADDMTEV 
YP_007641386_Isfahan_virus                                        KERELKIAGR FFSLMSWKLR EYFVITEYLI KTHFVPLFHG LTMADDMTAV 
NP_041716_Vesicular_stomatitis_Indiana_virus                      KERELKLAGR FFSLMSWKLR EYFVITEYLI KTHFVPMFKG LTMADDLTAV 
YP_008686607_Eel_virus_European_X                                 KERELKKAGR FFSLMSWELR EYFVITEYLI KTHYVPLFKG LTMADDMTEV 
YP_802942_Siniperca_chuatsi_rhabdovirus                           KERELKKAGR FFSLMSWKLR EYFVMTEYLI KHHFVPLFHG LTMADDMTQV 
YP_006200965_Obodhiang_virus                                      KERELKIDGR FFSLMSYDMR DYFVITEYLI KKYYVPLFKG LTMADDQNTV 
YP_006202628_Kotonkan_virus                                       KERELKDAGR FFSLMSWELR EYFVFTEYLI KEHFVPLFKG LTMADDLQTV 
NP_065409_Bovine_ephemeral_fever_virus                            KERELKEEGR FFSLMSYELR DYFVSTEYLI KKYFVPLFEG LTMADDLNTV 
YP_002333280_Wongabel_virus                                       KEREMKRIGR FFSLMSWELR EYFVFTEYLI KEYFVPLFHG LTMADDLQSV 
YP_003518294_Ngaingan_virus                                       KEREVKLVGR FFSLMTWELR EYFVCTEYMI KQFFIPLFQG LTMADDMQEV 
YP_008686601_Drosophila_obscura_sigmavirus                        KEREIKDEGR FFSLMSWELR EYFVVTEYLI KEHFVPLFHG LTMADDLTTV 
WHCC2c13332_Wuhan_Insect_virus_7                                  KERELKAQGR FFSLLSWVLR EYFVVTEYLI KIHFLPLFKG LTMADDLTTL 
Fly100821_Wuhan_House_Fly_Virus_1                                 KEREIKKDGR FFSLMSWQLR DYFVITEYLI KQHFVPLFDG LTMADDLTTV 
Fly34462_Shayang_Fly_Virus_2                                      KEREIKINGR FFSLMSWDLR DYFVITEYLI KTHFVPLFYG LTMADDMTTV 
Fly96780_Wuhan_Fly_Virus_2                                        KEREIKINGR FFSLMSWDLR DYFVITEYLI KTHFVPLFYG LTMADDMTTV 
YP_002308576_Lettuce_big-vein_associated_virus                    KEREIKVAAR MYSLMTERMR YYFVLTEGLI ADYILPHFPE ITMKDSLNVL 
NP_042286_Sonchus_yellow_net_virus                                KEREMKTKAR FFSLMSYKLR MYVTSTEELL GKYVLKYFPM ITMSDNLLSM 
YP_052855_Maize_mosaic_virus                                      KERELKIKAR LFSLMSFRLR LYCVSTEALL GDKILKYFPQ ITMSLDMLTM 
YP_004927971_Potato_yellow_dwarf_virus                            KERELKVLPR FFSLMTHELR LYFTATEQLL NDKILKYFPE ITMSLNLLEM 
NP_620502_Rice_yellow_stunt_virus                                 KERELKIMAR FFALLSFKMR LYFTATEELL GSKLLRYFPQ ITMSSNLLDM 
YP_052849_Maize_fine_streak_virus                                 KERELKYYPR FFSLMSFYLR LYVVSTEQLI SDNLLQYFPQ ITMTSDLLSM 
NP_597914_Northern_cereal_mosaic_virus                            KEREMNPVAR MFALMTLKMR SYVVITENML SENILPYIPG ITMTYNMLDL 
WHCC2c12826_Wuhan_Insect_virus_4                                  KERELNPTPR MFALMSHLMR VYVVITESML SEHVLPMFPQ ITMIDSLLDL 
YP_425092_Lettuce_necrotic_yellows_virus                          KEREMNPTPR MFALMSHLMR VYVVITESML SEHILPYFPQ ITMTDSQLDL 
WHCC2c13270_Wuhan_Insect_virus_6                                  KERELNPTPR MFALMSHLMR VYVVITEQML SDHVLNMFPQ ITMTDTLLDL 
WHCC2c13264_Wuhan_Insect_virus_5                                  KERELNPTPR MFALMSHLMR IYVVVTEQML SDEVLGMFPQ ITMTDSLLDL 
YP_006576506_Persimmon_virus_A                                    KERELNPTPR MFALMSHPLR IYVVVTEQML SEHILPMFPQ ITMTDSLLDL 
Insect98112_Shuangao_Insect_Virus_6                               KELELKMDGR CFGMTTFLVR TYIVITEAIL KKHMLPYIPE ITMTESYIEL 
Tick109082_Tacheng_Tick_Virus_7                                   KEREMKMEPR LFAVMTMKVR LYFVLTESLL AEHMLPLFPQ VTMIDDAIKL 
MosHB236541_Wuhan_Mosquito_Virus_9                                KERELSSSGR FFGLLPIEKR IYVVVTEAMI AEELLPYIPE ITMTYNLVKL 
CC61396_Shuangao_Bedbug_Virus_2                                   KERELKIDPR LFGLLTIKKR LYVVITEALL AQHILPYFPE ITMTFNAETL 
Fly59540_Jingshan_Fly_Virus_2                                     KERELKIFAR LFGLMTILKR LYVVITESLI AENILPYFPE ITMTFDSITL 
SXSSP2583_Sanxia_Water_Strider_Virus_5                            KEREMKIYAR MFGLLTIEKR LYVVLTEAML AENIFPYFPE ITMTFDSVTL 
WHCCc118217_Wuhan_Ant_Virus                                       KEREGKIEAR LFGLMTLIKR MYIVLTEALL AEYLIKYFPE ITMIDDELSL 
Fly116579_Wuhan_House_Fly_Virus_2                                 KEREMKIIAR FFGLSTLKKR MYIVLTEAII AEYIVPYFPQ ITMMDSSLTL 
spider118835_2233aa                                               KEREMKIIAR FFGLSTLKKR MYIVLTEAII AEYIVPYFPQ ITMMDSSLTL 
Fly115936_Shayang_Fly_Virus_3                                     KERELKIAAR FFGLATLKKR MYIVLTEAMI AEFIVPHFPQ ITMMDNALTL 
Fly82621_Wuhan_Fly_Virus_3                                        KERELKIAAR FFGLATLKKR MYIVLTEAMI AEFIVPHFPQ ITMMDNALTL 
Crab16423_Wenzhou_Crab_Virus_3                                    KEKEMKPSAR LFGASPFPER CRRVSQLYNT FSYLEKYVPG QLLSCGQFKS 
Fly96273_Shayang_Fly_Virus_1                                      KELEEKVEGR YFGASPAYER NRRVVQEANN MAFMDKYVPE QLLTPNELAV 
Insect96406_Shuangao_Lacewing_Virus                               KELEFKYKGR FFGASPIYER NRRIIQESNI TRLMAHYIPD QLLTPPELSI 
Insect98107_Shuangao_Insect_Virus_5                               KELEFKYKGR FFGASPIYER NRRIIQESNI TRLMAHYIPD QLLTPPELSI 
Tick107216_Tacheng_Tick_Virus_4                                   KEKELKEAYR GFGCKTYMDR ARSIIQEINA MQYLDLTSDE QAMTLSELAL 
CC64638_Wuhan_Louse_Fly_Virus_7                                   KEKEHKREAR GFGCKTALDR ARTIIQEHNT AGILAKYSSE HVMTLDELAL 
CC60948_Wuhan_Louse_Fly_Virus_6                                   KEKEHKVEAR GFGCKPYEDR ARTIVQEYNT AGILHDYSSE HVMTLDELGL 
Tick109154_Tacheng_Tick_Virus_5                                   KEKEHKVSPR GFGAKTALDR ARGVVQEWNV SKFLDAYCPE QAMTLGEVEI 
Tick109151_Changping_Tick_Virus_3                                 KEKEHKVSPR GFGAKTALDR ARGVVQEWNV SKYLDAYCPE QAMTLGEVEL 
Tick109199_Wuhan_Tick_Virus_2                                     KEKEHKIAAR AFGAKTAQDR ARSIIQELNV AKFLDKYSDE HVMTQGELDV 
Tick109182_Bole_Tick_Virus_3                                      KEKEHKVEPR GFGCKTYEDR ARGIVQEENV AMFLDRYSDE HVMTLNEVRV 
Tick109087_Changping_Tick_Virus_2                                 KEKEHKIESR GFGCKTPMDR ARGIIQEENA ARFLDKYSDE HVMTLGEITL 
Crab12595_Wenzhou_Crab_Virus_2                                    KELELKPLFR FFGCKTYEDR TRMTVQTINA KHFLDMYSDE QAMTLGELDI 
MosHB234429_Wuhan_Mosquito_Virus_8                                KEKEHKIDFR GFGCKTYEDR LRCLAQEKAV MQYLDLYSDE QAMTLSELQI 
Insect97300_Shuangao_Fly_Virus_1                                  KEKEHKVEFR GFGCKTPQDR ARSLAQEMNS KHYLDLFSDE QAMTLSELDL 
Roach15189_Wuchang_Cockraoch_Virus_3                              KEKELKGIFR GFGCKTYEYR LATLAQEKNV MRFLDEFSDE QAMTVSELDI 
Spider122673_Lishi_Spider_Virus_1                                 KEGELKVAYR GFGCKTYEDR MRALAQEKNV MRFLDQFSDE QAMTLGELDI 
YP_001294929_Orchid_fleck_virus                                   KERELKMEAR FFALMSFQMR LYFTITEHMA NDNLLDYFPM VTMSDSMLEL 
YP_006468898_Bean_necrotic_mosaic_virus                           KMQRT-KVDR EIYLMGMKTK MMLYFIEHTY KHI-AQNDPN EAISISGDYK 
YP_717933_Melon_yellow_spot_virus                                 KMQRT-KMDR EIYLMSMKTK MMLYFIEHTY KHI-AQSDPS EAISISGDYK 
YP_001740047_Tomato_zonate_spot_virus                             KMQRT-KMDR EIYLMSMKTK MMLYFIEHTY KHI-AQSDPS EAISISGDYK 
YP_717924_Capsicum_chlorosis_virus                                KMQRT-KMDR EIYLMSMKTK MMLYFIEHTY KHV-AQADPS EAISISGDYK 
NP_619688_Groundnut_bud_necrosis_virus                            KMQRT-KMDR EIYLMSMKTK MMLYFIEHTY KHV-AQSDPS EAISISGDYK 
NP_620752_Watermelon_silver_mottle_virus                          KMQRT-KMDR EIYLMSMKTK MMLYFIEHTY KHI-AQSDPS EAISISGDYK 
NP_619710_Impatiens_necrotic_spot_virus                           KMQRT-KTDR EIYLMSMKVK MMLYFIEHTF KHV-AQSDPS EAISISGDNK 
NP_049362_Tomato_spotted_wilt_virus                               KMQRT-KTDR EIYLMSMKVK MMLYFIEHTF KHV-AQSDPS EAISISGDNK 
NC_013105_European_mountain_ash_ringspot-associated_virus_2293aa  KDQRT-TDDR EIYTGNAQVR LCLYPLEMTF KSI-CKKIPE EAITISGDQK 
JF795479_Redbud_yellow_ringspot_virus_2299aa                      KDQRT-ADDR EIYTGNAQVR LCLYPIEMVF KSV-CKFIPE EAITISGDQK 
HF568801_Pigeonpea_sterility_mosaic_virus_2294aa                  KDQRT-AEDR EIYTGNAQTR LCLYPIEMTF KTM-CKYCPN EAITISGDQK 
NC_015298_Rose_rosette_virus_2276aa                               KDQRT-ADDR EIYTGNAQTR LCLYPIEKTY KAI-CKHIPG EAITISGDQK 
HQ703343_Fig_mosaic_virus_2297aa                                  KDQRT-ADDR EIYTGNAQTR LCLYPIEKTY KAI-CKHIPG EAITISGDQK 
spider128550_Xinzhou_Spider_Virus                                 KAQIG--GDR DLLVMSTQMK IATHCTETCS KAIMENSVDN DGLTNKYLKD 
SXSSP2579_Sanxia_Water_Strider_Virus_1                            KAQIG--GDR DLIVQERKTK IAVHTNEMFC KSLMKSSVKN DGLTNPKLKE 
KF981636_Khurdun_virus_2164aa                                     KDQRT-AKDR EIYEGEMQAK LALYVLERIY KTY-SKGDIN EMISEPGDRK 
AGX32057_Tai_virus                                                KDQRT-AKDR EIYEMELEGK ILLYVIERLF KTY-SREDMN EMISRPGDVK 
AGX32061_Herbert_virus                                            KDQRT-AKDR EIYEMELEGK ILLYVIERLF KTY-SREDMN EMISRPGDVK 
AGX32058_Kibale_virus                                             KDQRT-AKDR EIYEMELEGK ILLYVIERLF KTY-SREDMN EMISRPGDVK 
YP_008709776_Murrumbidgee_virus                                   KEQKT-YVDR EIFVGEFEAK LCMYVLERIA KER-CKLNPE EMISEPGDNK 
NP_047211_BUNVsLgp1_Bunyamwera_virus                              KGQKT-AKDR EIFVGEFEAK MCMYVVERIS KER-CKLNTD EMISEPGDSK 
CC59661_Wuhan_Louse_Fly_Virus_1                                   KGQKT-AKDR EIFVGEFEAK MCMYAVERIS KER-CKLNPD EMISEPGDSK 
YP_008400138_Brazoran_virus                                       KGQKT-AKDR EIFVGELEAK FCLYAVERIA KER-CKLNPE EMISEPGDSK 
NP_982304_Oropouche_virus                                         KGQKT-AKDR EIFLGEFEAK MCLYLVERIA KER-CKLNPE EMISEPGDSK 
YP_006590079_Aino_virus                                           KGQKT-AKDR EIFVGEFEAK MCLYLIERIS KER-CRLNPE EMISEPGDSK 
YP_006590082_Simbu_virus                                          KGQKT-AKDR EIFVGEFEAK MCLYLVERIS KER-CKLNPE EMISEPGDGK 
YP_006590076_Shamonda_virus                                       KGQKT-AKDR EIFVGEFEAK MCLYLVERIS KER-CKLNPD EMISEPGDSK 
YP_001497159_Akabane_virus                                        KGQKT-AKDR EIFVGEFEAK MCLYLVERIS KER-CKLNPD EMISEPGDGK 
NP_671968_La_Crosse_virus                                         KGQKT-SKDR EIFVGEYEAK MCMYAVERIA KER-CKLNPD EMISEPGDGK 
insect97888_Shuangao_Insect_Virus_2                               KEQRG-PG-R PINTPDLPTK AMYALIELPE RTI-TDANPM NVMAQNRNKL 
mosHB136897_Wuhan_Mosquito_Virus_1                                KDQRG-GG-R PIATPTIGTK AALMLIEKPE AAK-GHHMLN NIIVGGKNKL 
roach17268_Wuchang_Cockroach_Virus_1                              KEQRG-GG-R PIATPTLGAK AGLMLIEKPE QVI-GKFVPN NIIVPGKHKL 
KJ434182_Kigluaik_phantom_virus_2131aa                            KDQRGSG--R PIATPDLGTK AALMMIEKPE AAK-GAFVGN NIIVAGKEKL 
mosHB136900_Wuhan_Mosquito_Virus_2                                KEQRG-SG-R PIATPTLGTK AALMMVEKPE ATI-GSFVRN NILVAGKNKL 
WHCC2c13250_Wuhan_Insect_virus_2                                  KEQRG--GGR PIGSPDFPSK QELYLVESVY KIL--SIVQN ENLLVKGVNR 
NP_899221_Guanarito_virus                                         KEQVG--SNR ELYVGDLNTK MMTRLVEDFT EAV-ANSMNY TCLNSEKEFE 
YP_516229_Mobala_virus                                            KEQVG-GN-R ELYIGDLRTK MFTRLIEDYF EAL-TSQFKG SCLNDEHEFE 
YP_002929493_Lujo_virus_2234_aa                                   KEQVG-GN-R ELYIGDMKTK MYTRFVEDFF ESL-TGQLNG SCLNDEAQFE 
WHCC2c13062_Huangshi_Humpbacked_Fly_Virus                         KDQQT--GVR EIFVLPMVLR ILVKAIESMS EMISRNCLDN EAMSNPRLKE 
WG56321_Wuhan_Millipede_Virus_2                                   KEQLA--GAR DLFVLSVNTK LCTKVMESFS RAI-LDICPD DTLLHAEYKE 
tick108881_Huangpi_Tick_Virus_1                                   KAQLG-GH-R DLLVQEIMTK IIHAASETFS RAL-LATTQD DGLTNQHLKE 
tick109205_Wenzhou_Tick_Virus                                     KAQLG-GH-R DLLVQEIMTK IVHAATETFS RAL-LSTTMD DGLTNQHLKE 
tick109181_Tacheng_Tick_Virus_1                                   KAQLG-GH-R DLLVQEIMTK IVHAASETFS RSL-LSTTDD DGLTNQHLKE 
JF911697_Erve_virus_3863aa                                        KAQLG-GS-R DLLVQETGTK IIHAATESFS RSL-LRTTND DGLTNQNLKE 
YP_325663_Crimean-Congo_hemorrhagic_fever_virus                   KAQLG-GA-R DLLVQETGTK VMHATTEMFS RNL-LKTTSD DGLTNPHLKE 
DQ076419_Hazara_virus_3923aa                                      KAQLG-GS-R DLLVQETGTK VIHATTEMFS RNL-LKTTKD DGLTNPHLKE 
NP_690576_Dugbe_virus                                             KAQLG-GS-R DLLVQETGTK VIHATTEMFS RNL-LKTTSD DGLTNPHLKE 
GAKZ01048260_Procotyla_fluviatilis                                KLQIG-GT-R EIFVLTFQSR IIINFVEIIS RTI-CEMLPG EMLTKGTKKL 
spider130295_Wuhan_Spider_Virus                                   KLQIG-GT-R EIFILPIRAR IAINFLESVC RKI-CDELPC EMLTKGDQKI 
GAIX01000059_Pararge_aegeria_2151_aa                              KQQHG-GL-R EIYVLDEVTR VLQLFIETCA RTI-CREFEE ESLTNPRRKL 
GAQJ01008681_Ostrinia_furnacalis_2261a                            KQQHG-GL-R EIFVMDEVTR VIQLFVETCA RSI-CSEFEE ESLTNPKKKL 
insect98059_Shuangao_Insect_Virus_3                               KNQHG-GL-R EISILEIHGR IVALFIETIS RTI-CKEFDF EVLTHPENKL 
mosHB136876_Zhee_Mosquito_Virus                                   KNQHG-GL-R EIYVLTIESR IVALFIETCS RVL-CEEFDC ETMTHPKNKS 
AGW51765_uncultured_virus                                         KNQHG-GL-R EIYVLTIKSK LLALFLETCS RCL-CEQFTV ETMTHPDCKM 
mosHB136868_Xinzhou_Mosquito_Virus                                KNQHG-GL-R EIYVLTIKSR MVALIMETCS RVI-CEHFEC EAMTHPNKKM 
WHCCc118143_Wuhan_Insect_virus_1                                  KAQHG-GL-R EIYVQSIESR VCQLFIELLS RVI-CELIPS EAMTHPKEKA 
WG54786_Wuhan_Millipede_Virus_1                                   KAQHG-GL-R EIFVLEFDSR VNQSFIELLS RVC-CGTVGT ETMTHPDYKG 
CC64393_Wuhan_Louse_Fly_Virus_2                                   KEQHG-GV-R EISILTGAER VLQLVVETIS RTI-LRYFES DTLVHPLSKK 
NP_058528_Rice_grassy_stunt_virus                                 KNQHG-GL-R EIYVLNIYER IVQKCVEDLA RAI-LSVVPS ETMTHPKNKF 
NP_620522_Rice_stripe_virus                                       KNQHG-GL-R EIYVLNIFER IMQKTVEDFS RAI-LECCPS ETMTSPKNKF 
horsefly105120_Wuhan_horsefly_Virus                               KNQHG-GL-R EIYVLDMQSR ILQFIIEDMS KTILYENFPS EIMTHPKNKF 
shrimp6191_Whenzhou_Shrimp_Virus_1                                KPQHG-GD-R EIYVMDINSR VVQLGLETIA RTY-CSFIDS EAMTHPKSKF 
AEF56734_Soybean_cyst_nematode_associated_Uukuniemi_virus         KAQHG-DL-R EIYVLTIQAR IVQLVLETIG RAV-CSLFSS ETMTHPDNKT 
WHCC2c12630_Yichang_Insect_virus                                  KNQHG-GL-R EIYVMEIHSR IVQLVVEEIS RAL-CQELDI EMMMHPGNKL 
KF543244_Cumuto_virus_2071aa                                      KNQHG-GL-R EIYVLDIRSR ILQLCLEEIS RAI-CLEFPM EMMMHPENKI 
AEJ38175_Gouleako_virus                                           KNQHG-GL-R EIYVLDLASR IVQLCLEEIS RAV-CQELPI EMMMHPELKL 
YP_008719916_Razdan_virus                                         KAQHG-GL-R EIYVLRLEER MIQFSIELLA RKI-NEAVGH ETISVPSRKE 
YP_008003507_Lone_Star_virus                                      KAQHG-GL-R EIYVLRLEER LIQFGIELLA RKI-NEAVGH ETISVPSRKE 
YP_089669_Sandfly_fever_Naples_virus                              KQQHG-GL-R EIYVMGADER IVQSVIEAIA RAI-GRFFDS DTLCNPSNKI 
AFH88999_Saint_Floris_virus                                       KQQHG-GL-R EIYVMGADER IVQSVIEAIA RAI-GRYFDS DTLCNPSNKT 
YP_004382743_Sandfly_fever_Turkey_virus                           KQQHG-GL-R EIYVLGAEER VVQSIIEAIA RSI-GRFFHS DTLCNPANKM 
YP_004347993_Candiru_virus                                        KQQHG-GD-R EIYVLGREER IIQSIVEAIS RSI-GRFFPS DTLCNPGNKI 
YP_004414703_Aguacate_virus                                       KQQHG-GL-R EIYVMGAEER IVQSVVECIA KTV-GKFFSS DTLCNPNNKS 
YP_003848704_Rift_Valley_fever_virus                              KQQHG-GL-R EIYVMGAEER IVQSVVETIA RSI-GKFFAS DTLCNPPNKV 
YP_006504091_SFTS_virus_HB29                                      KNQHG-GL-R EIYVMDANAR LVQFGVETMA RCV-CELSPH ETVANPRLKN 
tick109093_Tacheng_Tick_Virus_2                                   KNQHG-GL-R EIYVLGPEER IVQLGLETIA KQV-CRRFKS ETLTNPDQKT 
tick108443_Changping_Tick_Virus_1                                 KNQHG-GL-R EIYVLGPEER IVQLALETIA KQV-CRRFKS ETLTNPEQKT 
tick108810_Lihan_Tick_Virus                                       KNQHG-GL-R EIYVLGAEER VVQLALETIA RQI-CKKFSS ETLTNPGNKT 
tick109136_Bole_Tick_Virus_1                                      KNQHG-GL-R EIYVLGPEER IVQLGLETIA RQV-CRRFKS ETLTNPDQKT 
tick105694_Yongjia_Tick_Virus_1                                   KQQHG-GI-R EIYVLGIEER IVQLAYETIT KQI-CKFFKS ETLMNPKQKH 
tick99771_Dabieshan_Tick_Virus                                    KQQHG-GI-R EIYVLGIEER VVQLTYETIM KQV-CKFFKS ETLMNPKQKH 
H114-17_Huangpi_Tick_Virus_2                                      KPQHG-GL-R EIYVLGFEER VVQLVLETIA RCI-CKHFPS ETLTNPKHKL 
NP_941973_Uukuniemi_virus                                         KPQHG-GL-R EIYVLGFEER VVQLVIETIA RQI-CKRFKS ETLTNPKQKL 
AFH08732_Grand_Arbaud_virus                                       KPQHG-GL-R EIYVLGFEER VVQLVLETIA RQI-CKRFKS ETLTNPKQKL 
fly38845_Wuhan_Fly_Virus_1                                        KNQHG-GL-R EIYVLGLFDR IIQYVIESIS RTI-CTSFPG ETMTHPNNKR 
mosHB136809_Wutai_Mosquito_Virus                                  KPQHG-GD-R EIYVLGFEER VVQRIIEQIA RVL-CGFIPE ETMTHPHNKS 
shrimp6186_Whenzhou_Shrimp_Virus_2                                KMQRT-QKDR EIYLVSIQYK TSLYFIEHFM KQV-NKEVEE EWITIPGDQK 
spider112000_Shayang_Spider_Virus_2                               KEQKG--KDR AIGITTFPYR CMLKCAEDLA KAH-SKVLPN EAMNKGGELK 
YP_001911124_Thottapalayam_virus                                  KHQRT-EADR GFFITTLPTR VRLEIIEDYF DSI-SKNVQE EYISYGGEKK 
FJ593498_Nova_virus                                               KHQRT-EADR GFFIVTMPTR VRLEIIEDYY DAL-AKNVNE EYISYGGEKK 
Longquanvirus_2008aa                                              KHQRT-EADR GFFITTLETR VKLEIIEDYY DAI-AKNVVE EYISYGGERK 
NP_942558_Seoul_virus                                             KFQRT-EADR GFFITTLPTR CRLEIIEDYY DAI-SKNVAE EYISYGGERK 
YP_138530_Hantavirus                                              KYQRT-EADR GFFITTLPTR CRLEIIEDYY DAI-AKNITE EYISYGGEKK 
NP_942555_Dobrava-Belgrade_virus                                  KYQRT-EADR GFFITTLPTR CRLEIIEDYY DAI-SKNVAE EYISYGGERK 
NP_942124_Tula_virus                                              KYQRT-EADR GFFITTLPTR VRLEIIEDYF DAI-AKVVPE EYISYGGERK 
NP_941976_viral_Sin_Nombre_virus                                  KYQRT-EADR GFFITTLPTR VRLEIIEDYY DAI-ARVVPE EYISYGGDKK 
NP_604473_Andes_virus                                             KYQRT-EADR GFFITTLPTR VRLEIIEDYF DAI-AKVVPE EYISYGGDKK 
WHCCc65775_Wuhan_Insect_virus_3                                   KAQYGA-K-R EFYVINLGAK AMARMTENSY KE-LAKRCPN EMISIPGDKK 
New_Hedci_YWNF_0081168                                            KVQRGG-K-R EIFVMDKKTK IHQQVIEN-F MAKLCKKCPT EMISIPSNKR 
New_Hedci_YWNF_0016114                                            KKQRGG-K-R EIYVMDMDTK IYQQTIEK-F SSSICKLLPN EMISIPSNKR 
New_Hedci_YWNF_0014965                                            KVQRGG-S-R EIYVMDMETK VHQQVIED-Y TKYLCKLVPN EMISIPSNRR 
955659782_Botrytis_cinerea_nsRvir1                                KVQWKG-G-R QIYVMTMKTK LLLQPIEK-L MSFLCKRIEN ELISVPSSKR 
927277835_Macrophomina_phaseolina_nsRv1                           KTQWKG-S-R QIYVMTLRTK VFQQPLEK-M FSFMCRHVEN EIISIPSSKR 

                                                                  QKRMWT---- -AGGGSDSEK F---NVNVNI DFSKWNTNMR GKLMTPLFRE 
                                                                  KKRKFMLS-- --KRSDDRRG F--IHINKSL DINKFCTSQR QFNSSAVF-S 
                                                                  KKRKFMLS-- --KKSDDRRG F--IHVNKSL DINKFCTSQR QFNSNAVF-S 
                                                                  KKKKFQLS-- --RKSDDRRG Y--IHISKSL DINKFCTSQR QFNSLAVF-Q 
                                                                  KKRKFLV--- -SRKSDDRRG Y--VHMSKSL DINKFCTSQR QFNSQAVF-Q 
                                                                  QRIMEIKSEL -KTRRNDSYN NYIARASIVT DLSKFNQAFR YETTAICA-D 
                                                                  QKILELKAGL -NDRSKDSYN NYISRCSLIT DLSKFNQAFR YESSCVCS-D 
                                                                  QKILELKAGI -SNRYNDNYN NYISKCSIIT DLSKFNQAFR YETSCICS-D 
                                                                  KEALLHQASW -HNSASIGEN AIVRGASFVT DLEKYNLAFR YEFTRHFI-D 
                                                                  KETLLHQASW -HEQGNLGDH VQVRGASFVT DLEKYNLAFR FEFTRPFI-E 
                                                                  KESLLHQASW -HHTSDDFGE H--ATVRFVT DLEKYNLAFR YEFTAPFI-E 
                                                                  KESLLHQASW -HHTSDDFGE N--ATVRFVT DLEKYNLAFR YEFTAPFI-E 
                                                                  LKTLFQLSIS NHNMSPNTRN RYKVSAFLTT DLKKFCLNWR YESMAIFA-E 
                                                                  LKTLHKLSVS NKDLNDVQYE T--MSTFLTT DLQKFCLNWR QETTNIFA-Q 
                                                                  TKALHTLAVS LHPENIETYE T--VSAFITT DLKKYCLNWR YETISLFA-Q 
                                                                  TKALHTLAVS KNGHDQEAYE T--VSAFITT DLKKYCLNWR YETISIFA-Q 
                                                                  LKTLHKLSIS RTDDQETQYE T--VSSFLTT DLQKFCLNWR YETSAIYA-Q 
                                                                  AKTLHRLSIS NRHRGDHEGT YVNISTFLTT DLQKFCLNWR AETINVFA-Q 
                                                                  LKSLTTLSLA RDGLANEKHE T--VASFITT DLQKFCLNWR YESVILFA-Q 
                                                                  LKRLTTISIS NTDIYNDGYE T--VSCFLTT DLKKYCLNWR YESTALFG-E 
                                                                  LKRLTTLSVS NADSSTEGYE T--LSCFLTT DLKKYCLNWR FESTALFG-Q 
                                                                  TKNLLAISQL ARLLRPGDKF T--AAHYMTT DLKKYCLNWR HQSVKLFA-R 
                                                                  TKTLLTMSQI NEKKPDEITE L--AACFLTT DLSKYCLNWR YQSIIMFA-T 
                                                                  TKSLLTMSQI KHKENEKKYG SENAACFLTT DLQKYCLNWR YQAIIPFA-R 
                                                                  TKSLLTMSQI KLTDPDDTFE L--SACFITT DLAKYCLQWR YQTIIHFA-R 
                                                                  TKSLLTMNQI SMSTTTNSHE I--AACFLTT DLKKYCLQWR YQTIIPFA-Q 
                                                                  TKSLLTMNQI HHEMPDDGFE I--AACFLTT DLTKYCLNWR YQVIIPFA-R 
                                                                  TKSMLAMSQL KHDPKSKNRR R--VATFITT DLQKYCLNWR YQTIKLFA-H 
                                                                  TKSLLAMSQL EPGEGVRRRK TI-IASFLTT DLQKYCLNWR YTVVKPFA-Q 
                                                                  LKYCL----- -NQSADPNTA K------VSV DFSKWCQYQR QGLIGPIA-S 
                                                                  KRTILRM--- -SSSLKAYSE H--DIIFISV DLSQWCTTWR HESAGPLL-R 
                                                                  TRRLVDTA-- -KQQGIE--- ---IEVF-NL DLSKWNLKFR HSLVYKFG-V 
                                                                  INRHMAHV-- -YSLGG---- ---TSVLINI DLTKWCLRQR VNNTSFGG-K 
                                                                  THLLNRLS-- -HTITKGDSF V------INL DYSSWCNGFR PELQAPIC-R 
                                                                  TQRLLTL--- -TSRSPPGSL F--IPAYVCV DFEKWNLQWR LEAILMIA-R 
                                                                  NNKLLNLT-- -NLRIRQDK- ---IAITFSL DMDKFNNRWR DASTLPFF-Q 
                                                                  TKHLLELT-- -DPKKNSDS- ---IPVVFSI DFFKFCMMWR FESTRPFL-V 
                                                                  TKKMIAAT-- -EGQGLCDYS R--VYIANSL DYEKWNNNQR YESNQHVF-R 
                                                                  TKKLLKAT-- -EGQGRDDYD E--IYIANSL DYDKWNNNQR YESNEHVF-R 
                                                                  FKKLIDRV-- -TGQGLLDYS R--VTYAFHL DYEKWNNHQR LESTKDVF-S 
                                                                  FKKLIDRV-- -TGQGLLDYS R--VTYAFHL DYEKWNNHQR LESTKDVF-S 
                                                                  FKKLIDRV-- -TGQGLQDYS R--VTYAFHL DYEKWNNHQR LESTKDVF-P 
                                                                  FKKLIDRV-- -TGQGLLDYS R--VTYAFHL DYEKWNNHQR LESTEDVF-S 
                                                                  VKKLLSSS-- -SGQGLSDYS Q--VNYSNHL DYSAWNNHQR KEATDPVF-R 
                                                                  TDKMLKCS-- -DGQGTNDYK T--VTIANHL DYTKWNNHQR AEANNPVF-K 
                                                                  IAKLMDSS-- -IGQGNPGYE T--IGFANHL DYSSWNNHQR LESNGPIF-K 
                                                                  TKKILGCT-- -FGQGLAGYT A--VTFTNHL DYEKWNNHQR REATDPVF-R 
                                                                  TRKILECT-- -TGHGQIGYK V--VSFANHL DYEKWNNHQR KKSTFPVF-K 
                                                                  TRKILDCS-- -AGQGNKNSC D--VGFANHL DYEKWNNHQR KESTSPVF-T 
                                                                  IGKILENS-- -RGQGEADYE N--LTITDHI DYEKWNNHQR GEANNPIF-L 
                                                                  IGKILRNT-- -EGQGEDGYE S--VTFADHI DYEKWNNHQR GEANNPTF-K 
                                                                  IGKILRNT-- -EGQGDTSYE N--VTFADHI DYEKWNNHQR AEGNNPTF-R 
                                                                  IGKILRNT-- -EGQGDDSYE N--ITFADHI DYEKWNNHQR AAGNNPTF-R 
                                                                  IRKLLQSS-- -SGQGLDNYD Q--ISIANHL DYSKWNNHQR MESNRYVF-E 
                                                                  IKKLLECS-- -NGHGETDYS N--ITISNHL DYSKWNNHQR YESNKYVF-Q 
                                                                  IKKLLDRT-- -TGQGDSKIK K--INIANGL DYTKWNNYQR YDSNRYVF-R 
                                                                  ITKLLDRT-- -QGQGGTSYE N--ICIANHI DYEKWNNHQR QEATAPVF-R 
                                                                  ISKLLDRT-- -QGQGGMDYD N--ICIANHI DYEKWNNHQR LESTGPVF-K 
                                                                  ISKLLDRS-- -QGQGGKDYT N--ICIANHI DYEKWNNHQR KAATDPVF-K 
                                                                  ISKLMDRT-- -QGQGGEDYT Q--ICIANHI DYEKWNNHQR KDATGPVF-K 
                                                                  MKKMLDSS-- -SGQGMPDYS S--VCIANHI DYEKWNNHQR ADSNKHVF-R 
                                                                  IKKMLESS-- -SGQGLKDYS A--VCIANHI DYEKWNNHQR KRSNEPIF-K 
                                                                  IKKMLDSS-- -SGQGLKSYE A--ICIANHI DYEKWNNHQR KLSNGPVF-R 
                                                                  VKKMLERS-- -QGQGEDDYE H--VSIANHI DYEKWNNHQR KESNGPVF-R 
                                                                  MKKMLDRS-- -QGQGENDYQ R--VSIANHI DYEKWNNHQR RESNGPTF-R 
                                                                  VKKMLKVS-- -KGQGLIDYK E--ITIANHL DYEKWNNYQR KESNGPVF-R 
                                                                  IKKMIDVS-- -AGQGTETYE N--ITIANNI DYEKWNNYQR YDSNSAIF-T 
                                                                  IKKMLDVS-- -SGQGTREYE Y--ITIANNI DYEKWNNYQR IESNGPVF-T 
                                                                  IKKMLENS-- -QGQGSNDYE Y--VSIANHI DYEKWNNHQR KESNYYVF-K 
                                                                  LKKLLSSS-- -SGQGLDNYN L--ISIANHF DYEKWNNHQR YASNCHVF-K 
                                                                  MKKMLDNT-- -IGQGGKDYT Q--ICIANHF DYEKWNNHQR KESNGPIF-R 
                                                                  TKKMLDTS-- -SGQGLSGYD K--ISYANHL DYEKWNNYQR IESNGPVF-K 
                                                                  IKKMMDNA-- -NGQGLDTYD Y--ISIANHI DYEKWNNHQR KESTTPVF-K 
                                                                  VRKMMENT-- -SGQGSDDYE H--IGIANHL DYEKWNNHQR YQSTEPVF-T 
                                                                  VRKMMENT-- -SGQGSDDYE H--IGIANHL DYEKWNNHQR YQSTEPVF-T 
                                                                  LKKMW----- -ESGGQRSIG S--MDVNINI DFSKWNTNMR EGPTSDTF-R 
                                                                  VIRLFDMT-- -TLIGDKGVA ---VTYSMNI DFSKWNQNMR ERTNAGIF-D 
                                                                  IKKMFKV--- -SSQTTREDD S--VTVIFNL DFIKWNLQMR RNICEPVF-S 
                                                                  QKKMGKM--- -SGMQKTQSV S--VTYVVNM DFVKWNQQMR KNICTYVF-R 
                                                                  QEKMSSMS-- -RDLESQNKS ---VTYVINM DFVKWNQQMR ESTCEGFL-K 
                                                                  TKKILKLS-- -GKMKEKDDD FNTVSYSINI DFKKWNQQMR YEITEPVF-T 
                                                                  AKEMIRAT-- -RSQGKQGEF S--RTFCINM DFEKWNLNMR KEGTYYVF-Q 
                                                                  NKKIIGNS-- -KKQLSNFKD GRRKTICMSL DFEKWNGHMR KSSTYYVF-E 
                                                                  TKKTYSTVKN -IRRSGALYD T--KTVCMSL DFEKWNGHMR KESTFHVF-E 
                                                                  TKKMYVTV-- -KQQSNVGRK TGVRVVCMSL DFEKWNGHMR KTMTKPVF-T 
                                                                  TKKLYSTVKP SVRRRNKTWT S--KTVCISL DFEKWNGHMR YESTYHVF-K 
                                                                  TKKTYSIARR KLPSKGKLWA S--RTVCMSL DFEKWNGHMR KESTEPIF-T 
                                                                  TKKIHSNT-- -KSMREHVDG HS-HLIMASM DFERWNSNML GSDTAKVF-S 
                                                                  TKKIYHAT-- -RSMGDKEIT ELLIPIITNI DFEKWNLNMR AELVNPIF-R 
                                                                  REHIQRAT-- -RKLKMPEEK T--VTVVTNM DFVKWNSNMR EEETGPLF-K 
                                                                  MIRIFANT-- -KNLGRINET SPNQSVVFEI DFNKWNSYMR EEETYGLF-E 
                                                                  QNKIYQNT-- -KNTSATKHQ VGKATVIVNI DFEKWNSNMR EEETIQLF-K 
                                                                  QHRIYSNTKY -FKRGGEPKQ K--FHIITNL DFMKWNQYMR EAETSQLF-E 
                                                                  DKKRLMFN-- -----DPSLY N--RSVFTSL DFSKWNSNMR EAETHGIF-Q 
                                                                  SKKFYDKT-- -RDMADLDKE GIRVNAVINI DFQKWNSFMR EEETKEIF-S 
                                                                  SKKFYDKT-- -RDMADLDKE GIRVNAVINI DFQKWNSFMR EEETKEIF-S 
                                                                  SKKFFDKT-- -RDMAKHDSL ITKYNVVTNI DFKKWNTYMR KEETNSIF-T 
                                                                  SKKFFDKT-- -RDMAKHDSL ITKYNVVTNI DFKKWNTYMR KEETFSIF-S 
                                                                  SLKLFNS--- -TLKRFALPQ F--HIVNINW DFSKWNNTMR EQFVDDTVGV 
                                                                  IRKMYSF--- -RSLSRAHPN S--YVLNISF DFSKWNNNMR HESVDIPAGT 
                                                                  IKKLMHY--- -RTMRTLYPD S--VVLNISF DFSSWNNRMR SGTVDIAA-N 
                                                                  IKKLMHY--- -RTMRTLYPD S--VVLNISF DFSSWNNRMR SGTVDVAA-N 
                                                                  TKKLYAY--- -RNLKKLYPQ H--RIVMINF DASGWNNKFR RDTTDRVLAS 
                                                                  AKKLLAF--- -RHMCRAYHG Y--RMIIVSV DASAWNNAFR AEALHPMMEE 
                                                                  AKKLLAF--- -RSMAKAYRG Y--RMLILSV DASAWNNAFR GEAIHPIMEE 
                                                                  SRKLLGF--- -RNLCKAYQG Y--SSITVNI DSSSWNNHFR HVAVAAVASA 
                                                                  SRKLLGF--- -RNLRKAYQG Y--SSITVNI DSSSWNNHFR HVAVAAVASA 
                                                                  ARKLLGF--- -RMLKHAYQG H--TMLIIQV DASSWNSRFR HASVAPIAQK 
                                                                  AKKLLGF--- -RNLGAAYSG Y--GVLIMSV DSKSWNNQFR SATVAPVAGA 
                                                                  AKKLLGF--- -RQLGKAYQG Y--TCLTMSV DSSSWNNRFR SQAVAPVAEA 
                                                                  SKKLYAF--- -RNLKAAYKG Y--EVLYINL DCSAWNNAFR HETVSQIAAE 
                                                                  ARKLEGF--- -RRMKDAFPG Y--VTITVNL DASAWCNHFR PETVDDTMVP 
                                                                  TKVLHSF--- -RHLEDAYKG Y--RVLYITL DASSWNNHFR KETVDDLMVN 
                                                                  LRKLRAF--- -RVLDKAYKK H--KVMYIVL DLSKWNNKFR PSTVDEVMDE 
                                                                  FRRLSAL--- -RRLKSAYTA H--EIIHIVV DASAWNNHFR SETVDFPMEH 
                                                                  NKKLDTLS-- -RKQVTKKEG V--VHYVVNI DFRKWNQQMR EEMTVPMF-L 
                                                                  IRTLASSLDT ITSYKTVLMD DINSVAFLSS DQSKWSASDL TYKYIIAMNP 
                                                                  IKNLASSYDT ITNYNTSLQK NLECMAFLSA DQSKWSASDL TYKYILAMNP 
                                                                  IKNLSSSYDT ITNYNTALQK GLECMAFLSA DQSKWSASDL TYKYVLAMNP 
                                                                  IKNLASSYDT ITNYNTALQK NLECMAFLSA DQSKWSASDL TYKYILAMNP 
                                                                  IKNLASSYDT ITNYNTALQK NLECMAFLSA DQSKWSASDL TYKYILAMNP 
                                                                  IKNLASSYDT ITNYNTALQK NLECMAFLSA DQSKWSASDL TYKYILAMNP 
                                                                  IRALSMSMDT ITSYNDILKN SKNKLAFLSA DQSKWSASDL TYKYILAMNP 
                                                                  IRALSTSLDT ITSYNDILNK NSKKLAFLSA DQSKWSASGL TYKYVLALNP 
                                                                  QRKLLETKRQ FNKSGYKTE- ----IYSVSS DASKWSARDL LPKFIISTNP 
                                                                  QKRLLDTKKH MDRSGKKTE- ----IYSVSS DASKWSARDL FPKFILAVNP 
                                                                  QKKMLEKLKK QFKRDGFDSE ----IYSVSS DASKWSARDV FLKFIVTTNP 
                                                                  QKKLLE---- IRDNKDAE-- ----IYSVSS DASKWSARDL FLKFIIVTNP 
                                                                  QKKLLEQRLQ KQKIKDKKWA E---IYSVSS DASKWSARDV FLKFIITVNP 
                                                                  QI-LEKKMIV KSEKRSFVR- ----VFNISG DCGKWGPVHC KAYFSLLMQQ 
                                                                  EI-LDLGMH- LSEGRKMIYR ----VYNVIG DCSKWGPIHS TSFFGVGSQQ 
                                                                  MKIMEE---- SQNGKQCS-- ----LLEINA DMSKWSAEDI TSKYIFVLDP 
                                                                  VLDIENQFQS NARYKYNVY- ----LNEINA DMSKWSAKDL TAKYLFLLNP 
                                                                  VLDIENQFQS NERYKYNVY- ----MNEINA DMSKWSAKDI TAKYLFLLNP 
                                                                  VLDIENQFQS NDRYKYNVY- ----MNEINA DMSKWSAKDI TAKYLFLLNP 
                                                                  LKILEQTLAH AKIDKTPLDE TALKRLEINA DMSKWSAQDV MYKFFWLCDP 
                                                                  LKILEKTKDS IIKGDPSKAL ----KLEINA DMSKWSAQDV FYKYFWLMDP 
                                                                  MKVLEQTRQK NLEMNQNLYK AT--KIEINA DMSKWSAQDV FYKYFWLLDP 
                                                                  LKKLELLRDK NKDPDAKLDG I---KIEINA DMSKWSAQDV FFKYFWLLDP 
                                                                  LRVLEKIKTL NLQSGSLNWA DICEKIEINA DMSKWSAQDV LFKYFWLLDP 
                                                                  LKKLEDLKNL KDMFGSEIDI DMKLKIEINA DMSKWSAQDV LYKYFWLLDP 
                                                                  LKKLEELKIM SEMFGGQIDI DYRPKIEINA DMSKWSAQDV LFKYFWLLDP 
                                                                  LKKLEEMKQI AEMGEASHMI TYKPKIEINA DMSKWSAQDV LFKYFWLLDP 
                                                                  LKKLEDLKSM QEFSKFADDF NFKPKIEINA DMSKWSAQDV LFKYFWLLDP 
                                                                  LKVLEQIDEA AEGYESNLEK IEKLKMEINA DMSKWSAQDV FYKYFWLLDP 
                                                                  KYLETTYKNA VLVAKNVPF- ----IAQVTE DQTKYSEQDN TEKFRVYIQS 
                                                                  REQCETYKSA ISEGTRRGYK --M-VFQLTE DQTKYSENDN TRKFLTYCNK 
                                                                  KEQAETYKDL LSEGAKHGMS --K-VYQLTE DQTKYSENDN VKKYYCYNNS 
                                                                  REQHETSALS VGIREGLLY- ----VYQLTE DQSKYSENDN PRKYETYVNK 
                                                                  KEQHTTYKET ISIGLAQGLS --K-VYQLTE DQTKYSENDN PYKYEIYTST 
                                                                  SAKIASNRTV ISKAYSERYK --E-IRHIVM DQSQFSEGDN VNKFCDFFNE 
                                                                  RAICD-MKMA VNNG------ ----DLCCSL DHSKWGPFMS PALFHAFKFK 
                                                                  NAVF------ SMKFNVSLG- ----LLSYSL DHSKWGPMMT PFLFLATLQN 
                                                                  EA-------- ISEMKQCIRE --G-NLSYNM DHSKWGPTMC PLLFLTVNIK 
                                                                  TILINHIKKN KKVYTGEL-- ----KFMASS DAKTWSQQFT MPNFIQMLKH 
                                                                  QH-LNASQKK LFFKGEVQSY ----ACAAIG DNTSWGESMQ PQHFLNYLKP 
                                                                  SI-LQYGGST SESHTSVRFF --CKTFAISG DRTKWGPIHC TSFFSGMMQQ 
                                                                  SI-LQTGKHL SSLGGGVRYF --SRTFCISG DRTKWGPIHC TSFFSGMMQQ 
                                                                  SI-LQSGRPV SDSPGGLRYF --SITFTISG DRTKWGPIHC TAFFSGMMQQ 
                                                                  TV-LNHGELL KGSSNLIQFY --K-VICISG DNTKWGPIHC CSFFSGMMQQ 
                                                                  TI-LNVGKPI SEGSNLVNFY --K-VICISG DNTKWGPIHC CSFFSGMMQQ 
                                                                  TI-LNAGKPA AEGSSLVTFY --K-VVCISG DNTKWGPIHC CSFFSGMMQQ 
                                                                  TR-LNIGKQV SDDSNLLNFF --K-TVCISG DNTKWGPIHC CSFFSGMMQQ 
                                                                  STIDEH---- FKGFRKCKSI ----HISNSS DAQTWCQQFV MKLFAAVLIP 
                                                                  LRSDFHFNKK IKTCSGRATL ----TCINSD DAATWAQRFV MPVFGVMLSE 
                                                                  PIINNHYNKT RKYARATNRY --CINSNSSM DKTKWNQGFM IRAIAAPLFR 
                                                                  PIINNHFRKA KRYSNKSDRL --SVNYNSSM DKTRWSQGFV IRAMSVTLFR 
                                                                  RLLESHVYEK AKKSGNILI- ----ESCNSS DKTKWNQNFT MHSLITPLLI 
                                                                  EA-IERKAHV TVHGKGLKFA ----ELHCSA DKKNWNNHLT ARALSIPLLM 
                                                                  EVIERHQVNT LAAKTKRSFN ----SYQCSA DKKSWNNNLV MPALSIPLLM 
                                                                  EVIEKHLASK LAHAKSTKVT ----EYQCSS DKKSWNNNLV MPALAIPLLM 
                                                                  NMPGNHAEKV LDDKNDVF-- ----TRRMND DAKTWSNTHY APKFYITLCR 
                                                                  KMPTEHVLSK AFDDGYSVY- ----TRKMND DAQKWSQTHH PGKLGVPLFK 
                                                                  RIPTRHTLNS IRNTTRMYSI ----TSCSSD DATTWCQSHY GPKLGIIPSM 
                                                                  QIPNKHNIAA RKEFGDSYF- ----TVCTSD DASKWNQGHH VSKFITILVR 
                                                                  RIPELHNMEA RKTLKNEYM- ----TISTSD DASKWNQGHY VSKFMCMLLR 
                                                                  LI-PESYLES YQLYEKNFE- ----VISASD DAEKWNQLHY VVKFMVLLCS 
                                                                  KLPEEHERNA EKKLGTHV-- ----TFCQSA DARKWSQGHH VSKFMQMLCR 
                                                                  QLIHGHHARS KRCFGPGYM- ----ALCTSD DAQKWSQSHY VPKFAQLLTM 
                                                                  RKPQEHMYKS ARRTSPYKV- ----NISSSN DAKVWNQGHH VAKFAQFLVR 
                                                                  KRPQEHMFST AKNTSKFKA- ----NISSSN DAKVWNQGHH VAKFAQFMIR 
                                                                  KKPQEHMYKA AISPESYKS- ----NVSSSN DAKVWNQGHH VAKFAQFLCR 
                                                                  EI-LDTQVRA AKACGEGTMI ----TLCSSN DARTWNQGHY TTKFAFLMCE 
                                                                  EILDTHQARA AKACGEGTLI ----TVCSSN DARTWNQGHY TTKFAFLMCE 
                                                                  RIPETHGQRA KRRCGRSVW- ----TCATSD DARKWNQGHY VTKFALMLCE 
                                                                  KIPETHGLRA KKKCGQSVW- ----TCATSD DARKWNQGHY VTKFALMLCE 
                                                                  KIPESHGRRA RSHCKGPVW- ----TTATSD DARKWNQGHF VTKFAMMLCE 
                                                                  KI-PETGIRA RKHCKGAVW- ----TCSTSD DARKWNQGHF VTKFALMLCE 
                                                                  RI-PESAHRA RKHCRSSVW- ----TCATSD DAKKWNQGHF VTKFAMMLCE 
                                                                  KIPETHGIRA RKQCKGPVW- ----TCATSD DARKWNQGHF VTKFALMLCE 
                                                                  SIIENHGLKS ARSLGPGSI- ----NINSSN DAKKWNQGHY TTKLALVLCW 
                                                                  RI-PETGKRA RDSRKNKDVH LRFETVGTSD DLKTFNQTQH TTKLALTLIK 
                                                                  RIPETHARDS RKERDIHLKF --E-TVGTSD DLKTFNQTQH TTKLALTLIK 
                                                                  KIPETHARAA IRDLSSQKIE ----TVGTSD DLKTFNQTQH TTKLAFTLIK 
                                                                  RIPETHGRRA RDNPSGKIE- ----TIGTSD DLKTFNQTQH TTKLALTLIK 
                                                                  IIPTSHGYIA TKICGGIMF- ----TVCSSD DQSRWNQTQH VSKFAAMAIQ 
                                                                  IIPSNHGYIA SKVCNGIVF- ----TTCSSD DQSRWNQTQH VTKFALMAVN 
                                                                  TI-PESGRFA MKICGNQHQ- ----TVGTSD DARTWNQGHH VSKFALLLMS 
                                                                  AI-PETGLRA VKTCGIHHE- ----TVATSD DAAKWNQCHH VTKFALMLCH 
                                                                  TIPETHGLRA VKTCGIHHE- ----TVATSD DAAKWNQCHH VTKFALMLCH 
                                                                  II-PESHAKC KQRYSNSYI- ----TFGLSA DASKWSQNHY AHKFSIMLFR 
                                                                  IIPENAFKEA RSLYRNSHI- ----TLNSSA DASKWSQNNC SFKLLLPLLK 
                                                                  FVELFK---- DREGGEG--- ----HSKITG DCSKFSAEDN QDKFIFNANS 
                                                                  IKIAQS---- IEAGKAT--- ----LLMLSA DNTKHSEHDA VEKYILSMHR 
                                                                  ILQIQGSTIS LSTGEQITFK --RKLMYVSA DATKWSPGDN SAKFRLFTSH 
                                                                  ILQIQTSQLV LSNDKRILFK --RKLMYVSA DATKWSPGDN SAKFRLFTAA 
                                                                  ILNIQTSFIT LSTGEQLMFK --RKLMYVSA DATKWSPGDN SAKFRLFTKN 
                                                                  ILCIQASFIE LSNGKFIRMK --RKLMYVSA DATKWSPGDN SAKFRRFTAA 
                                                                  ILAIQGSFIE LSNQKFIRMK --RKLMYVSA DATKWSPGDN SAKFRRF-TS 
                                                                  ILCIQSSFIE LSNGKFIRMK --RKLMYVSA DATKWSPGDN SAKFRRF-TA 
                                                                  ILNIQQSEIQ ISMGQVIKLK --RKLMYVSA DATKWSPGDN SAKFRRF-TQ 
                                                                  ILNIQTSEVI TSTGNVIKFK --RRLMYVSA DATKWSPGDN SAKFKRF-TQ 
                                                                  VLNIQNSEIT TSTGKSIKFK --RKLMYVSA DATKWSPGDN SAKFRRF-TQ 
                                                                  FEHIQQSINN TLL-ASERKQ --DKLFFVNG DCTKWSACET MASFIAMNKN 
                                                                  LHSVHS---- -RVFETKHDS DNE-QYYWVL DCRKWAPRSM LEKFIYFLS- 
                                                                  LSAVHS---- -RVFENV-RD YCE-KYYWVL DCRKWAPKSV IEKFMLFLS- 
                                                                  LSAIHS---- -KVFEGV-RD DTL-KYYWVL DCRKWAPKSL -IEKFMIFLL 
                                                                  LSRIHR---- -ELFPKQSLT HASVSYYLTL DCAKWGPMAM -FLKYMYMVL 
                                                                  LFKVHS---- -TLFENDKKF KGYKKYYLTL DCRKWGPKAM -FPKYMYFIL 

                                                                  MD-RAFGLDK V-IERTHDIF FQSLIYSCS- ------GNYI PKVC-TDDIL 
                                                                  SL-DEMMGTF PLFSRVHEIF EKTWIVDGSA S-----DPPD L--SHFTRIL 
                                                                  SL-DELMGTF PLFSRVHEIF EKTWIVDGSS S-----DPPN L--AHFTRIL 
                                                                  SL-DELLGTD QLFTRVHEIF EKTWIVDGSA S-----DPPD L--VTFKARY 
                                                                  CL-DELLGTG ALFSRVHEIF EKTWIVDGSA S-----DPPN L--KKFKDRY 
                                                                  VA-DELHGTQ SLFCWLHLIV PMTTMICAYR H-----APPE T--KGE-YDI 
                                                                  LL-DELHGTQ SLFSWLHLTV PLTTIMCTYR H-----APPD T---GNNYNV 
                                                                  VL-DELHGVQ SLFSWLHLTI PLVTIICTYR H-----APPF I--KDHVVNL 
                                                                  YC-NRCYGVK NLFDWMHFLI PLCYMHVSDF Y-----SPPH C--VTE-DNR 
                                                                  YC-NHCYNIK NAFNWMHYLI PSCYMHVSDY Y-----NPPH G--LTL-ENR 
                                                                  YC-NRCYGVK NVFNWMHYTI PQCYMHVSDY Y-----NPPH N--LTL-ENR 
                                                                  YC-NHCYGVR NVFNWMHYLI PQCYMHVSDY Y-----NPPH N--VNL-SNR 
                                                                  RL-DEIYGLP GFFNWMHKRL ERSVIYVADP N-----CPPN I--DKH-MEL 
                                                                  RL-DEIYGLP GFFSWLHKRL EISTLYVADP H-----CPPY N---SCKIKL 
                                                                  RL-NEIYGLP SFFQWLHKRL ETSVLYVSDP H-----CPPD L---DAHVPL 
                                                                  RL-NEIYGLP SFFQWLHKRL EKSVLYVSDP H-----CPPD L--DTH-MDL 
                                                                  RL-DEIYGLP NFFEWLHKRL ERSTLYVCDP S-----CPPK L--AKH-VDL 
                                                                  RL-DEIYGLQ GFFQWLHRRL ERSVLYVCDP Y-----CPPG N--LLH-IDL 
                                                                  RL-DEIYGLP GFFEWLHKRL EKSVLYVADP N-----CPPD F--RTK-MSL 
                                                                  TC-NQIFGLN KLFNWLHPRL EGSTIYVGDP Y-----CPPS D--KEH-ISL 
                                                                  RC-NEIFGFK TFFNWMHPIL EKSTIYVGDP Y-----CPVP D--RMH-KEL 
                                                                  SL-DRLFGLD HAFSWIHVRL TNSTMYVADP F-----NPPD S------DAC 
                                                                  NL-NKLYGYD HLFEWIHLRL MRSTLYVGDP F-----NPPK N--ITT-TDL 
                                                                  TL-NRMYGYP HLFEWIHLRL MKSTLYVGDP F-----NPPS D--HNV-SDL 
                                                                  TL-NRMYGVP HLFEWIHLRL IRSTLYVGDP F-----NPPA A------TDA 
                                                                  TL-NAMYGYP HLFEWIHLRL MRSTLYVGDP F-----NPPD S---DNPLDL 
                                                                  TL-NSMYGIP HLFEWIHLRL MRSTLYVGDP F-----NPPS D--PTQ-LDL 
                                                                  AI-NQLMGLP HFFEWIHLRL MDTTMFVGDP F-----NPPS D--PTD-CDL 
                                                                  RL-NQLFGIP HGFEWIHLRL MNTTMFVGDP H-----NVPQ F--SST-HDL 
                                                                  EI-DRIYGSS PIYECAHLVP LDLWWFFQDS S-----RPPQ Q------SAD 
                                                                  LL-DQIFGLN GVYNLTHLFS QASGVFVQDR F-----WPPE Q------GPD 
                                                                  AI-DDMFGFK QLYRTNHYWF INAHVFNNSR L-----CPPN Y------DDN 
                                                                  IY-DELFGLK GIYENSHHFF YKVPAACNSR F-----SPPD Y------DEN 
                                                                  QL-DQMFNCG YFFRTGCTLP CFTTFIIQDR F-----NPPY S------LSG 
                                                                  RC-DELFGTP GLVTYAHEFF SKVMLIVG-H R-----DIIP P--GVTSTNR 
                                                                  LL-DDLYGTE ELYSYSHKFF EESFFCLASY N-----HVPS YLKRDPNVDL 
                                                                  IL-DELFGMP GLFSDVHKIF ENTFYYLSSH Y-----NPPD YLRKTENNSS 
                                                                  VM-GKFLGLP EIFSLTHKFF QSSLVYYCDR P-----DLMR V--TE--NSL 
                                                                  VM-GKFMGLP EIFAMTHKFF QQSLVYYCSR P-----DLMK V--EG--NTL 
                                                                  VL-DKAFGLS RVFSRTHEFF QKSWVYYSDR S-----DLIG I--WK--DQI 
                                                                  VL-DKVFGLK KVFSRTHEFF QKSWVYYSDR S-----DLIG L--WR--DQI 
                                                                  VL-DQVFGLK KVFSRTHEFF QKSWIYYSDR S-----DLIG L--WE--DQI 
                                                                  VL-DQVFGLK RVFSRTHEFF QKSWIYYSDR S-----DLIG L--RE--DQI 
                                                                  VM-GEFFGLP NLFTRTHEFF QRSWIYFPDR A-----DQIF L--NP--EGI 
                                                                  VM-GQFLGYP NLFTRSHEIF QKSLIYYKDR P-----DLMQ V--VE--GRV 
                                                                  VM-GQFFGLP LIFWRTHDIF QRSLIYYNER P-----DLME W--TG--SEL 
                                                                  VM-GQFFGLP ELFVRTHEFF QKSLIYYGER P-----DLMQ V--VD--GKV 
                                                                  VM-GQFLGMP NLFAQTHDFF EQSFVYYGER P-----DLMT V--QG--GKI 
                                                                  VM-GQFLGLP KLIARTHEFF EQSFIYYGDR P-----DLMT I--KD--GEI 
                                                                  VM-GKFLGYP HLIERTHEIF EKSWIYYLNR A-----DLMD F--DGE-GNL 
                                                                  VM-GQFLGYP NLIQRTHEIF EKSWIYYNRR G-----DLLG I---DDNDNL 
                                                                  VM-GQFLGYP NLIERTHEIF EKSWIYYNRR G-----DLIG V---DDNDKL 
                                                                  VM-GQFLGYP NLIERTHEIF EKSWIYYNRR G-----DLIG V--DDD-DNL 
                                                                  VM-GKFLGYP NLIIRTHEFF SKSLIYFVNR P-----DLMC V--IG--DTV 
                                                                  VM-GSFLGYP NLISRTHEFF QKSLIYFINR P-----DLMV V--KG--NTL 
                                                                  VM-GQFLGYD MLIERTHQFF EQSLIYYPQR P-----DLMM V--QN--NTL 
                                                                  VM-GQFLGYP NLIARTHEFF QQSLIYYNGR P-----DLMI V--SK--DSL 
                                                                  VM-GQFLGYP NLIWRTHEFF EKSLVYYNGR P-----DLME V--YN--GQL 
                                                                  VM-GEFLGYP NLFTRTHEFF QESLIYYNGR P-----DLMR V--NK--DSL 
                                                                  VM-GQFLGLP NLIYRTHEFF EQSWIYYNGR P-----DLMA V--VD--GRL 
                                                                  VM-GQFLGYP RLIERTHEFF EKSLIYYNNR P-----DLMG V--AG--DSL 
                                                                  VM-GQFLGFP NLISRTHEFF EKSLIYYNGR P-----DLMK V--QD--GRL 
                                                                  VM-GQFLGYP SLIERTHEFF EKSLIYYNGR P-----DLMR V--HN--NTL 
                                                                  VM-GQFLGYP SLIEKTHDFF EQSLIYYNGR P-----DLMQ T--DG--DEL 
                                                                  VM-GQFLGYP SLIEKTHEFF EKSPIYYNGR P-----DLMQ V--TG--NQV 
                                                                  VM-GQFLGLP NLIERTHEFF EKSLIYYNGR P-----DLMT V--RG--KEV 
                                                                  VM-GQFLGYP KLIARTHEFF EKSLIYYNQR P-----DLMR V--VG--NEV 
                                                                  VM-GRFLGLP NLFTRTHEFF QKSLIYYNQR P-----DLMM V--RG--REC 
                                                                  VM-GQCFGLP NLFTRTHEFF EQSLIYYPQR A-----DLMH V--EG--DTL 
                                                                  VM-GQCFGLP NLFLRTHEFF EKSLIYYANR P-----DLMM V--QG--DSL 
                                                                  VM-GQFLGYP SLIERTHEFF EKSWIYYKDR A-----DCLE V---K--GDR 
                                                                  VM-GQFLGYP NLIYRTHEFF QKSIIYYNDR P-----DLMV V--EN--GMI 
                                                                  VM-GQFLGYP NLISRTHEFF ERSLIYHGGR T-----DLMR I--VN--GEV 
                                                                  VM-GKFLGYP NLIARTHEFF EKSFIYHGGR A-----DLMK V--VN--GSI 
                                                                  VM-GKFLGYP NLIARTHEFF EKSFIYHGGR A-----DLMK I--SN--GNI 
                                                                  EM-DGIFGFK RLIARTHEIF NASLVYSASG K-----YLPT I------EDG 
                                                                  NL-DRILGFR SLISRTHSIF KACYLYLCSG E-----YVPV I------SNN 
                                                                  QL-GKLFGME NLFNRTHETF RDSLIYLCSG E-----GVLS A------DPV 
                                                                  PL-GELFGLP LLFERTHYLL EKCVIYLSSR E-----LIPD S------EKG 
                                                                  NW-SKLFGLP GLYSRSHQIF RDSILYIADR D-----LTPD P-------DT 
                                                                  QI-DATFGFT NVIRRTHQFF QGCYVYLCSG E-----YTPE I------SGD 
                                                                  EL-GRLFGLP TLYNKTYDIF RNSTIYLADG S-----YNPK F------DSD 
                                                                  EL-GNLFGMG NLYNATYDIF EQSYIYLADG S-----YVPS I---DHEGEL 
                                                                  AL-GDLFGME NLYNETYDIF KDSYFYLADG S-----YVPS M------DAQ 
                                                                  SL-GDLFGLS ELYNMTYDIF EGSYYYLADG T-----YIPK V------DSS 
                                                                  AL-GELFGLP NLYNRTYEIF QESLIYLADG S-----YLPR Y------SGN 
                                                                  CL-GDLFGMK ELYNVTYDLF SESYLYLADG S-----YVPI V------KNG 
                                                                  FL-SNLFGYQ HLFTRTAEMF VDTFYYLS-S N-----GVGY T------SDI 
                                                                  VM-DQFFGFT NVFERTHDIF EQSTIYLTDN T-----LEMS V--DPSHTDL 
                                                                  DI-DHLFGFE NLVSRTYEMF RESQMYLANG H-----VLPE I-----SRDG 
                                                                  DF-DDLFGIP NCFVRTHSMF KDAQLYLADG S-----YLPT P----HPTIP 
                                                                  DI-DNLHGYS NVISRTHEMF YNSTFYLADG T-----ITPI -------DPQ 
                                                                  DF-DNLFGYT NVYKRTHEMF KTSYMYLADG T-----FTPF V------DNV 
                                                                  AF-DQLFGFT NCFQRTHEMF KDSYIYLLNG S-----YLPT Y------RGG 
                                                                  SM-DALFGFR NCIARTHEMF TKSQMYLADG T-----VIPK T--VVNSDGT 
                                                                  SM-DALFGFR NCIARTHEMF TKSQMYLADG T-----VIPK T--VVNSDGT 
                                                                  SM-DNLFGLS HCISRTHEMF EGSYMYLADG T-----YLPK F---EIKDNQ 
                                                                  AM-DNLFGLS KCISRTHEMF EDSYMYLADG T-----YLPK F---EIKNNQ 
                                                                  HL-DEFFGT- HIYRDTMKFY QAATFFTSD- ---------- ---------- 
                                                                  VL-DDWFGV- NLYSKTMRAF ENMLVYYDD- ---------- ---------- 
                                                                  VL-DGWFGV- KLYGKTMKAF QHALVIYKD- ---------- ---------- 
                                                                  VL-DGWFGV- KLYGKTMKAF QHALVIYKD- ---------- ---------- 
                                                                  TL-DPIFNV- HLYRKTQAAY ERSMIYVPD- ---------- ---------- 
                                                                  TL-DALHGV- SVWSKTQTAY EQSFIYMPD- ---------- ---------- 
                                                                  TL-DRFYDV- DLWSKTQTAY ERSFIYVPD- ---------- ---------- 
                                                                  VL-DCAYDI- SLFSKTMKAY EKSFVIMPD- ---------- ---------- 
                                                                  VL-DCAYDI- ELFSKTMKAY EKSFVIMPD- ---------- ---------- 
                                                                  VL-DSVYDV- EIFSKTQTGF EMSFIYMPD- ---------- ---------- 
                                                                  VL-DRVFGV- ELFSKTHTAY EKATVYVPD- ---------- ---------- 
                                                                  VL-DASYGV- KIFKKTHTAY ERSFIYMPD- ---------- ---------- 
                                                                  TL-DRVFGT- NLFNKTHLAY QQGLFYVPG- ---------- ---------- 
                                                                  TL-DKIYGT- NIFSKTHLAY NKTLYYVPD- ---------- ---------- 
                                                                  TL-SRIFNH- QVFSNTHKFY KNCLHYVPD- ---------- ---------- 
                                                                  TL-DKVFDYP -IFSKTHKLY KKTLIYVPD- ---------- ---------- 
                                                                  TL-DKVFGT- KIFSKTHKAY EKTLMFVPD- ---------- ---------- 
                                                                  DA-DRLFGYT NLVGRTHEIF KSSYIYLSSG E-----YVPQ V---SLRGRL 
                                                                  VLTTGEA--- NLMVECLSLY IKKRVCIPTD IFLNLRRSQD -QYCLNTTPI 
                                                                  ILTTGEI--- NLMCECILMY IKKRVCIPTD IFLNLKRGQK -EYGSYGTAL 
                                                                  VLTTGEI--- NMMCECILMY VKKRVCIPSD IFLNLKRGQT -EYGSYGTAL 
                                                                  ILTTGEI--- NLMCECIMMY VKKRVCIPTD IFLNLKRGQT -EYGSYGTAL 
                                                                  ILTTGEI--- NLMCECIMMY VKKRVCIPTD IFLNLKRRQT -EYGSYGTAL 
                                                                  ILTTGEI--- NLMCECIMMY IKKRVCIPTD IFLNLKRGQT -EYGSYGTAL 
                                                                  ILTSGEC--- TLMVDCLMMY VKKKVCIPTD IFLGLRNSQE -KFGTNETAI 
                                                                  ILTTGEA--- SLMIECILMY VKKKVCIPTD IFLNLRKAQQ -TFGENETAI 
                                                                  YLTSDEK--- YFLVYLLVRY YDKKIVLTDS AFSNALRFSR EDINGK---Y 
                                                                  FLTKNEK--- YFVLYLMIKY YDKKIVLTDS AFLNILRF-- -AKPGNSGPY 
                                                                  YLSSSEK--- WFFLYLMMRY YNKKIVLTDN IFSDMINLMS DDKVGI---Y 
                                                                  FLHPDEK--- WFLTFLCFRY YKRNIVLTDN IFNDMLNLV- -NVNSANTSY 
                                                                  YLHPDEK--- WFLLYLCMTY YTKKIVFTDT IFNKMVDLAD KDKHGK---Y 
                                                                  LLFPDWS--- CFYRLIMLKS LNKQLEIPTA ALEKIVQSAL MSGEFRKGLL 
                                                                  LLCEGWS--- QYSMLTMLKS LYKGIEIPTA SIEKILRAII NDSEFKKDSY 
                                                                  SLYPNEK--- KHLILFLCKY IKKKLIIPDS AIKNIMDQ-- -KKEYDNCLI 
                                                                  SLKSKEK--- KLLILGLCRY MRKVLLLPDS AIGILLDQYS ---FREDDPI 
                                                                  SLRSREK--- KVISLGLCRY MRKKLILPDS AMGILLDQYS ---KRIDDPI 
                                                                  SLKSKEK--- KILTLGLCRY MRKILILPDS AIGILLDQYS HRLNDP---I 
                                                                  ILYPNEK--- EHILYFLCNY MSKKVLLPDN LMCNLLDQ-- -KVIYENDML 
                                                                  ILYPAEK--- TRILYFMCNY MQKLLILPDD LIANILDQ-- -KRPYNDDLI 
                                                                  ILYPAEK--- ERIIYFLCNY MEKRLILPDE LLCNILDQ-- -RKTYSDDII 
                                                                  ILYPKEK--- KRIIYFFCNY MNKELILPDE MMCSLLDQ-- -KAEREDDII 
                                                                  ILYPAER--- KRIIYFLCNY MQKRLIMPDE LLTTILDQ-- -RVPYSNDII 
                                                                  VLYKYEK--- ERILYFLCNY MQKRLILPDD LIANILDQ-- -RIQRQDDII 
                                                                  ALYRHEK--- ERILYFLCNY MQKKLILPDE LVQTILDQ-- -RGHRDNDLI 
                                                                  ALYLQEK--- ERILYFLCNY MQKKLVLPDE MLCSILDQ-- -RIKHEDDII 
                                                                  ALYKPEK--- ERILYFLCNY MDKVLVIPDD VMTSILDQ-- -RVKREKDII 
                                                                  ILYPQEK--- ERILYFMCNY MDKELILPDE LLFNLLDQ-- -KVAYQNDII 
                                                                  STRHDVR--- QIQYNALSKF KGR-VHIEKN M-PEIFDEVK GDTRYINKLR 
                                                                  TLSPDVR--- ALQLKVLENM IGR-----EH LIKRMPICVK SSQALSKYII 
                                                                  VL-------- PINVRIMQTE MLKRLEKREH LVKRMPTRIN SEYSLSQHRN 
                                                                  SL-------- DRNTKLIQIA ALRKLYDRDH LMHELPTNVE NDPLLYRYVV 
                                                                  LLKPEIR--- KLQLAGL--- --RKLYHRRH LIHRLPERVM SDPELHKQV- 
                                                                  NIPSRLK--- RIMIESEKKH MNRRQYWP-- -LLPLDAEKN ---------Y 
                                                                  ISKTGEQVDL GPVLNVLKWH LHKAVEVPIS VCTGMLKRRL GLMSLS---C 
                                                                  INDAKSR--- DYVSSMLSWH IHKLVEVPFN VVTAMMSFIK SKLGLKKNLS 
                                                                  YIFDKPI--- EHISTLLSWH VHKYVEVPFN VTKSFVKR-- -QLGIQQGVI 
                                                                  AYGDQSRSLV RFITFVLNQI TNKEIVFDQS ACRDLSLEEL AQIKSRDDDF 
                                                                  ILAPDWD--- GYVRLFLTHH SNKFVEIPNN IINLIVTA-K -TLSIDRKSI 
                                                                  LLCPDWC--- SFMKLVMLKN LYRQVEIPSG AVKKILNAFK -LHTEGKYHL 
                                                                  LLTPDWS--- SFFKLVMLKN LYRQVEIPSG AIKRLLNSFR -YRAQPTLPL 
                                                                  LLAPDWN--- SFYKLVMMKN LYRQVEIPSG ATRKILNAFR LHLSTKVD-L 
                                                                  LLHPDWS--- AFYRLTFIKN LCRQIEIPAA SIKKIINVAK -LKMEHNQDI 
                                                                  VLVPDWC--- SFYKLTFIKN LCRQVEIPAG SIKKILNVLR -YRLCSKGGV 
                                                                  LLVPDWC--- SFYKLTFVKN LCRQVEIPTA STKKILNVLR -FYLSDKGGV 
                                                                  LLVQDWS--- SFYKLTFIKN LCRQIEIPAP SIRKILNVLR FKLSDKGG-V 
                                                                  ILPEELI--- NPVCNVLNLV TLKELELPKE LLELFHKNR- -NILSYDEEM 
                                                                  LVPEPFL--- TPCIRILNLV TSKQLILPRE L-LLLFESHR -QVATYNPSI 
                                                                  LLPQKFH--- GSLQTIMNMW IGKDIKIPPE VIDLLLKDIR LSSEAYERLR 
                                                                  MTDPSLH--- GALQKALNMW IGKNVKIPPE VIDLLL-DVR LSSPAYERLR 
                                                                  FLPSTVH--- NILVRSFNIW VNKHILLPKS VVELLESKTI LDDNTYKLVY 
                                                                  LLPGVIH--- GPIQRILNMW TLRLLQVPRG ALKLLVEGVK LRCPTYTEMA 
                                                                  LLPKAFH--- GAIQRTLNMW NQRLIQLPRG VLKLLTAGVE LSDPTYQLMM 
                                                                  LLPSSMH--- GMIQRILNMW NERLIQLPHG VMKLLVNKTP LSCATFKQIA 
                                                                  LTPSWLH--- PVIARILNLW VGRQLLIPFE LIKVLRSNP- -NTPYQDPMY 
                                                                  MTLPILH--- PIIARILNLW VGRQLLLPAE LLKVLMGGS- -QRTYKDEEY 
                                                                  LV-NALG--- ALIMTICSAW TKKLVSIPDQ LMKSIIRHRS -DEVIGSEMF 
                                                                  ILPKFWH--- GFIVRALQLW FHKRLFLGDD LLRLFCANDV --LNTTDEKV 
                                                                  LTPTYYH--- GFLVQALQLW HHKKIFLGDQ L-LQLFNQNA -MLNTMDTTL 
                                                                  YVDFTLH--- GSIIQILKLW LNKKIMLPMG LLKDFQKV-- -GKNYDEGLV 
                                                                  LTPNYMH--- GFIVRACALW TKRRILISPA LIKIFCETP- -SFTSENDIV 
                                                                  FTPAYMH--- PFIWRACSLF TKKRIMLDIN LLDVCANHLN -DFKTDNKAY 
                                                                  LLPPMWH--- GVIVNSLKQW TMKRMALPDG V-MNFLHNQR -GVPLWDPIH 
                                                                  LLPDNWT--- GLIVNGLKQW VHKRISLPDG VLNFFEKNQ- -GALMFDEIH 
                                                                  LLSPEWH--- GLIVNGLKLW TNKKIALPDG VMNILSRAN- -TPLFRNSIH 
                                                                  LLPKELH--- GLIWASCAIF RRKKMMLNLD YLNSIAKHKE GLQGF----K 
                                                                  LMPRELH--- GFIWMSCAIF RKKKMMLNLD YLNSMCRKRP EASGF----K 
                                                                  FTPQEWW--- PLIIRGCSMF TNKFMMMNLD F-LRIIDSHK -ELQIEDEFV 
                                                                  FTPKEWW--- PLIIRGCSMF TNKYMMMNLD Y-LRIIDNHK -ELNIQDEFV 
                                                                  FTHPRWH--- PIIIRGCSMF TNKYMMMNLQ F-ISILDGRK -ELPVEDEFV 
                                                                  FTLPKWW--- PIIIRGCSMF TNKYMMMNMR YISILSRHK- -ELDIEDEFS 
                                                                  FTSPKWW--- PIIIRGCSMF TRK-FMMMNM RYLDILNGHR -ELKVDDEFV 
                                                                  FTSPKWW--- PLIIRGCSMF TRKRMMMNLN Y-LKILDGHR -ELDIRDDFV 
                                                                  FMPAKFH--- RFIWAAISMF RRKKMMVDLR FLAHLSTKS- -ESRSSDPFR 
                                                                  FTPEVLH--- PFIIRACSLF MKKRIKMDDD LLQIIVNNS- -QMQTEDPVL 
                                                                  FTPEVLH--- PFIVRACSLF MKKRIKMDDD LLQIIVNNA- -NLKTEDPVL 
                                                                  FTRPELH--- PFIIRACSLF MRKRIKLDDD LLQILVTNS- -EIETTDRVL 
                                                                  FTKRELH--- PFIIRACSLF MHKRIKLDDD LMQIIIKNA- -ELKTTDEIL 
                                                                  LLPVEYH--- AFIIRASALF MRKRIMIDPA L-LTIMRTTT -NLETGSEIF 
                                                                  ILPKKYH--- AFILRASALF MRKRIMIDPA L-LKIMRSIT -DLKTGSVIF 
                                                                  FTKSELH--- PFVFRACSLF MKKRIMLDQN L-LRILETNS -NLLTDDETL 
                                                                  FTDPLFH--- GFIIRGCSMF MKKRIMIDQS L-IDIIDSHT -TLETSDAYL 
                                                                  FTDPLFH--- GFIIRGCSMF MKKRIMIDQS L-IDMIDSHV -DLQTNDEYL 
                                                                  FLPKYMH--- GFIWQALHLW KDKRIMLNPK LIHILDDSTI --EGFYSEPI 
                                                                  LTPKYMH--- KVIIRCLRLW ESKRILINPG I-LELFDKHR -NLKFYDKTV 
                                                                  CLTRSEK--- TLFFVILYLY TKKRLLLSDD MCSYLRNMSA SEAGCIHENF 
                                                                  HLNSRER--- GLVRMVLEKM KERMIHLPKR IWNHYRKMID DPFEE----N 
                                                                  IH-DGLK--- DRRLKHCVID ALKGIYETEF FISRRLRGYI ENMEKLEHNV 
                                                                  VS-NGMK--- DDLLKNCVID ALRNIYETEF FLSRRLRGYL DNMEVKSEAV 
                                                                  LH-DGLK--- NDSLKNCVID AIN-IYETEF FISRRLRGYI DQMEKKEKNV 
                                                                  LH-NGLP--- DDRLKNCVID ALRHVYKTDF YMSRKLRHYI DSMDTYEPHV 
                                                                  MLHNGLP--- NNKLKNCVID ALKQVYKTDF FMSRKLRNYI DSMESLDPHI 
                                                                  ALHNGLP--- DDRLKNCVID ALRNVYKTDF YMSRKLRAYI DNMNGHEPAV 
                                                                  ALHDGLR--- DDKLKRCVVD ALRNIYETDF FMSRKLHRYI DGMDDLSEFV 
                                                                  ALYDGLS--- DEKLKCCVVD ALRHVYETEF FMSRKLHRYI DSMDEHSEAV 
                                                                  AIYDGLS--- DNKLKCCVVD ALRNIYETEF FMSRKLHRYI DSMENHSDAV 
                                                                  LEPVFGS--- DVCAYNSVVF ANKQIQIPNS ILQNLRYV-S EATAYV---- 
                                                                  GM-RGF-LPN TFLEHCYNFF FLMLNKKIH- ------TRPH IKDILLKSKA 
                                                                  GA-RKS-LPP SFLQHCYNFF NLLKNKKVY- ------TRKY VFDILSKNKG 
                                                                  GA-KDS-LPE TFVIHALSFF EMALKKRVY- ------TRPI VVETYLKSEA 
                                                                  GM-SEV-LPE TFITLMLYVT KIYFEKEVVV SKGAWKFKGN EKNKKYVEKY 
                                                                  GM-ADI-LPS SFVELFCHVT IMYFKKEVIV SKAAWEFKNN KSNEHFLKYF 

                                                                  GDPP-----M CYRGHQGG-- MEGLRQKGWT IGTVCLIEYV ARVCNIRYKL 
                                                                  EECRLIEAPH VGVFSGLKGG IEGLCQYVWT ICLLLRVERV MQKTKLTHYI 
                                                                  DECTALDTPH IGVFSGLKGG IEGLCQYVWT ICLLLRVERV MQKTALTHYI 
                                                                  EEALAIEAPH VGAFSGLMGG IEGLCQYVWT ICLLLRVERV LAVTQLTHFV 
                                                                  QKLKDIDAPH TGVFSGLMGG IEGLCQYVWT ICLLLRVERV LSKTSLTHFV 
                                                                  DKI----EEQ SGLYRYHMGG IEGWCQKLWT MEAISLLDVV SVKTRCQMTS 
                                                                  DDI----AEQ SGLYRYHMGG IEGWCQKLWT TEAIALLDTV AVKGRFQLTS 
                                                                  NEV----DEQ SGLYRYHMGG IEGWCQKLWT IEAISLLDLI SLKGKFSITA 
                                                                  NNP----PDC ANAYHYHLGG IEGLQQKLWT CISCAQITLV ELKTKLKLKS 
                                                                  GYP----PEG PSSYRGHLGG IEGLQQKLWT SISCAQISLA ELRSGFKTRS 
                                                                  DNP----PEG PSSYRGHMGG IEGLQQKLWT SISCAQISLV EIKTGFKLRS 
                                                                  EYP----PEG PSSYRGHLGG IEGLQQKLWT SISCAQISLV EIKTGFKLRS 
                                                                  EKT----PED DIFIHYPKGG IEGYSQKTWT IATIPFLFLS AYETNTRIAA 
                                                                  DDT----ENK QIFIKYPMGG IEGYCQKMWT IITIPLLFLS AYECGAKIAA 
                                                                  CKV----PND QIFIKYPMGG IEGYCQKLWT ISTIPYLYLA AYESGVRIAS 
                                                                  DAV----PNS QIFIKYPMGG IEGYCQKLWT ISTIPYLYLA AHESGVRIAS 
                                                                  DTM----PNE HIFIKNPMGG IEGYSQKLWT IATIPYLYLS AYEVGVRIAS 
                                                                  DAC----PDE HIFIKYPMGG IEGFCQKLWT IATIPYLYLS AYEVGVRISS 
                                                                  EDT----PDT GIFIHNPMGG IEGYSQKMWT IISISMIHLA AVQTGVRVSA 
                                                                  EDH----PDS GFYVHNPRGG IEGFCQKLWT LISISAIHLA AVRIGVRVTA 
                                                                  QDH----DDT GIFIHNPRGG IEGYCQKLWT LISISAIHLA AVKVGVRVSA 
                                                                  PNL----DDN KIFIISARGG IEGLQQKLWT GISIAIAQAA AALEGLRIAA 
                                                                  DEM----ENG DIFIVSPRGG IEGLCQKMWT MISIAVIVLS ATEAKTRVMS 
                                                                  DNA----PND DIFIVSPRGG IEGLCQKLWT MISIATILLS SAESKTRVMS 
                                                                  FDL----DKV LDIFIVSKGG IEGLCQKMWT MISISVIILS SAESKTRVMS 
                                                                  DEV----LNG DIFIVSPRGG IEGLCQKLWT MISISTIILS ATEANTRVMS 
                                                                  DTA----LND DIFIVSPRGG IEGLCQKLWT MISISTIILS ATEANTRVMS 
                                                                  SRV----PND DIYIVSARGG IEGLCQKLWT MISIAAIQLA AARSHCRVAC 
                                                                  ESQ----END GIFIVSPRGG IEGLCQKMWT MISIAAIHLA ATESGCRVAS 
                                                                  GEP----CAG DRAFPGLHSM GEGMYQKLWT LVTGCGIMAQ MYKRNLECGI 
                                                                  GEP----KEG MTYISNFLAW LEGLRQKGWT LATLMVIEKT ALEYGTQATL 
                                                                  GNP----IEG EFFYKNHLGG MEGMRQKLWT IITISLIKLS AEKNNLSIEI 
                                                                  GEP----IPG PFYMDNFIGG CEGMKQKAWT HITSSVLLLA LEDLHMSGNV 
                                                                  EPV----EDG VTCAVGTKTM GEGMRQKLWT ILTSCWEIIA LREINVTFNI 
                                                                  QHP----PES EYIWYDHLGG LEGICQKLWT LGTICMLLEL SRRTGHRCII 
                                                                  NKLTIKIEED KTTWIGQGGG CEGLRQKGWT FIISSALSAA EEITNVKSHI 
                                                                  TDEEVE-QDS NTTWLGQAGG NEGVLQKMWT MIIGSVILTA GHKEGLEVKL 
                                                                  ENV----NEE TVCWEGQAGG FEGLRQKGWS IVNYLILRRE IMMRNTGTLI 
                                                                  VNV----NPE TVCWNGQQGG FEGLRQKGWS VVNYLILRRE IMTRNTSTMI 
                                                                  YCL----DMA ETCWNGQDGG LEGLRQKGWS LVSLLMIERE SQTRNTRTKI 
                                                                  YCL----DMT NTCWNGQDGG LEGLRQKGWS LVSLLMIDRE SQTRNTRTKI 
                                                                  YCL----DMS DTCWNGQDGG LEGLRQKGWS LVSLLMIDRE SQTRNTRTKD 
                                                                  YCL----DAS NTCWNGQDGG LEGLRQKGWS LVSLLMIDRE SQIRNTRTKV 
                                                                  PYS----PNH QFFWEGQAGG LEGLRQKGWT LLNLLMILKE SKIRNTKVTV 
                                                                  VNK----EGS FVCWNGQDGG LEGLRQKGWT IMNYLAIDHF GRIRNTELSV 
                                                                  RTK----PGS PVCWNGQAGG LEGLRQKGWS IVNLLVIMRE GKVRNTLVRT 
                                                                  SSI----GDT MVAWEGQEGG LEGLRQKGWS VLNLLVILRE ALIRNTQVLT 
                                                                  VNN----TEH IVCWNGQLGG LEGLRQKGWS VLNLLVILRE SKIRNTQVRV 
                                                                  VNV----DEN QVCWNGQLGG LEGLRQKGWS VLNLLVILRE SKIRNTKVRV 
                                                                  MNR----TEL RVCWNGQKGG LEGLRQKGWS ICNLLVLRRE SLATNTVVKT 
                                                                  FNK----GQH RVCWNGQAGG LEGLRQKGWS IVNLLILKRE SRTVNTDIKV 
                                                                  YNK----GPH RVCWNGQRGG LEGLRQKGWS IVNLLILKRE SLAVNTDIKV 
                                                                  YNK----SIH RVCWNGQQGG LEGLRQKGWS IVNLLILKRE SLSVNTNIKV 
                                                                  HPI----GPT RVCWEGQAGG LEGLRQKGWS ILNLLLIMRV GKLRNTSIKV 
                                                                  EPK----GQM RVCWNGQAGG LEGLRQKGWS IVNLLLIMRV GKLRNTEIKI 
                                                                  ENR----GNE IVCWNGQLGG LEGLRQKGWS VLNYLMIERE SKVRNSQIKI 
                                                                  KSR----GQH LVCWEGQAGG LEGLRQKGWS VLSLLVIQRE SKIRNTKVKT 
                                                                  VSK----GNN LVCWQGQKGG LEGQRQKGWS ILSLLVIQRE SLIRNTKVKV 
                                                                  TNA----TNQ IVCWEGQEGG LEGLRQKGWT TVGLLMIRRE ARVRNTTVKI 
                                                                  INS----GTN IVCWDGQAGG LEGLRQKGWT VVGLLMIIRE ARVRNTAVKI 
                                                                  YNA----REE LVCWEGQSGG LEGLRQKGWS ILNLLVIQRE ARIRNTTVKV 
                                                                  VNT----TKQ LVCWEGQAGG LEGLRQKGWS ILNLLVIQRE SKIRNTAVKV 
                                                                  INS----TSQ RVCWQGQEGG LEGLRQKGWT ILNLLVIQRE AKIRNTAVKV 
                                                                  QNR----TEA LVCWNGQKGG LEGLRQKGWS ILNLLVIKRE SKIRNTKVQT 
                                                                  INS----TDK LVCWQGQKGG LEGLRQKGWS ILNLLIIRRE SKIRNTRVQT 
                                                                  ISN----KGE VVCWEGQKGG LEGLRQKGWS VLNCLMIERE SKIRNTQIGL 
                                                                  VSM----DNK KVAWEGQKGG LEGLRQKGWS VVNLLMIERE VKIRNTLVKV 
                                                                  LNR----LGV KVCWEGQKGG LEGLRQKGWS ILNYLMIERE SRVRNTRVKI 
                                                                  TNS----SAS LVCWNGQKGG LEGLRQKGWS VLNYLVIERE SRIRNTKVKV 
                                                                  INR----TEH MVCWEGQKGG LEGLRQKGWS GLNLLVIERE AKIRNTKLKI 
                                                                  IYS----TEG QFCWNGQLGG LEGLRQKGWS ILNLLVINRE SKIRNTMVKC 
                                                                  VNR----TEE RVVWNGQAGG LEGLRQKGWS VLNALSIARE GRDRNTKLAL 
                                                                  ENN----SDI RVCWNGQKGG LEGLRQKGWS ILNLLLIKRE GSSRNTSIKT 
                                                                  VNK----DPE RVCWQGQKGG LEGLRQKGWS ILNLLVIRRE GQDRNTKIRC 
                                                                  VNK----DPS KVCWQGQKGG LEGLRQKGWS ILNLLVIRRE GQDRNTRIRC 
                                                                  RIL----DDP PMCYRGHLGG FEGLRQKGWT VATVCLLAYL SEQNKIQMKL 
                                                                  QLT----AQS PWSRTGDESG KEGLRQKGWT ITTVCDILSL AFKYNARIQL 
                                                                  YGVF---PDG TWAWAGDESG KEGLRQKGWT ILTVVTIMLI AKRHNVDVSL 
                                                                  VK-----VDN KYVWENDGSG KEGLRQKGWT IMTDCDIKLV ADRLGMNSSL 
                                                                  GIM----VDN NVCWIDDGAG KEGIRQKAWT IMTVCDIAAV ARHHPGVFHL 
                                                                  SFI----LEP PWSWTNDGSG KEGLRQKGWT IMTVCMIEYV MRQHAARSQL 
                                                                  LQW----VDD KKSYEGHIRG FEGLRQKGWT VFTVVLIAYV CDSLGISFRL 
                                                                  E------VSE PRSFKGHKGG MEGLRQKGWT LFTIVCLDMI CKRHNCIYNS 
                                                                  GNFT---PEP PYSFTGHKGG QEGLRQKGWT IFTVVCLDWI CRKHNCTYKI 
                                                                  GNLE---VTE PYSFTGHKGG MEGLRQKGWT LYTVCCLEVI LSKYNCTYKI 
                                                                  EMI----MEE PLSFTGHKGG MEGLRQKGWT IFTVCGLNMV CSKYNCTYKI 
                                                                  ELI----EEG TLSFSGHKGG MEGLRQKGWT IFTVCCLDMI CSKYNCTYKI 
                                                                  FKC----ERP QPTYKGQLGG IEGLRQTGWT IKTVGDILAA LRGSQVDFNI 
                                                                  -------ADG PGVWHGHKGG FEGLRQKGWT IVTIILLELV SDSYPLRHTI 
                                                                  SQL----ETG PTVWSRHLGG VEGLRQKGWT LFTVSLIKRV ARILGLNCTL 
                                                                  KRL----VED EGTWSNHLGG IEGLRQKGWT IFTVVVLRMV CEEMGISVNI 
                                                                  GKW----IDS DGVWNNHLGG VEGQRQKGWT IFTVVILKYI AEINQLNCNI 
                                                                  PQI----GEC M--WTGHLGG VEGLRQKGWT IFTVVLLKYI TEVYSVSCQI 
                                                                  HFI----SD- LGSWYGHLGG IEGLRQKGWT LWTISLILLA AENYPIRLKL 
                                                                  ACL----ENS DFVWEGHLGG VEGLRQKGWT IFTVCILIDV MSKFPHKFSL 
                                                                  ACL----ENS DFVWEGHLGG VEGLRQKGWT IFTVCILIDV MSKFPHKFSL 
                                                                  ISM----IED DYVWRNHYGG IEGLRQKGWT IFTVCILIHA MEVFQVKFSL 
                                                                  IHM----IED DYVWTNHYGG IEGLRQKGWT IFTVCILIHA MEIFQVKFSL 
                                                                  -------GQH VLKWKGQEGG IEGLNQAEWT LSCLGMVKLC LHEMDLKGDV 
                                                                  -------GIV KRHWVGQKGG IEGLNQATWT FTFLGGLKDA LESLGYVYHI 
                                                                  -------GKF IRQWMGQEGG IEGLNQATWS WVFIGGMRHA LEKTGFKYQI 
                                                                  -------GKF VRQWIGQEGG IEGLNQATWS WVFIGGMRHA LEKTGFKYQI 
                                                                  -------PLH PTAWDGQLGG IEGLNQDSWV ILKLACALRI RCSEKHILFV 
                                                                  -------IDK VYSWDGQAGG IEGLNQYTWV YAYIHQMKVC MREQPYPYYI 
                                                                  -------VER MYSWDGQAGG IEGLNQYTWV YAYIHQMKVC LRDQPYPYYI 
                                                                  -------EGQ VYYWDGQMGG IEGLNQYTWV DTYINQVKVC MEPYNFPYHI 
                                                                  -------EGE VYHWDGQLGG IEGLNQYTWV DTYINQVKVC MEPYNFPYHI 
                                                                  -------IAQ NRKWQGQLGG IEGLQQYTWV FVYIHQIKVC MEEHPYPFFI 
                                                                  -------ADR VIYWSGQDGG VEGLNQDTWV FVYIHQIKVC MEGLPYPYFI 
                                                                  -------ADQ VYSWDGQLGG IEGLNQDTWV YVYLQQMKVC MEGLPYPYYL 
                                                                  -------MVD DIYWEGQQGG IEGLDQDTWV WVYINQIKTA MLDHDVHYHV 
                                                                  -------ESG TYYWYGQDGG IEGLNQDTWV VVYISQIKTA FSGMAIRYTV 
                                                                  -------ADT TYYWYGQDGG IEGLNQDTWV ITYIAQIKTT LHDKNLRYHI 
                                                                  -------SEV TYWWDGQEGG IEGQNQDTWV VTYIAMIKTA LAGITYPYHI 
                                                                  -------HGT TYSWEGQGGG IEGLNQDTWV VVYLAQIKTA LDPFGYKYHI 
                                                                  V------QEE PYSWTNDPSG KEGLRQKYWT IMTACDLMYV ARQHGLKIDL 
                                                                  GILTKGL-ST -NSYPVTMNW LQGNLNYLSS VYHSCAMLGY KKMLKFQTRW 
                                                                  SVLTDNL-ET -NTFPVSMNW LQGNLNYLSS VYHSCAMLGY E---DFTIRW 
                                                                  SVLTDNL-ET -NTFPVSMNW LQGNLNYLSS VYHSCAMMGY E---DFTIRW 
                                                                  SVLTDNL-ET -NTFPVSMNW LQGNLNYLSS VYHSCAMMGY E---DFTIRW 
                                                                  SVLADNL-ET -NTFPVSMNW LQGNLNYLSS VYHSCAMMGY V---DFTIRW 
                                                                  SVLTDNL-ET -NTFPVSMNW LQGNLNYLSS VYHSCAMIGY E---DFTIRW 
                                                                  GLLTKGL-ST -NSYPVSMNW LQGNLNYLSS VYHSCAMKAY HRMLEFQTRW 
                                                                  GLLTKGL-TT -NTYPVSMNW LQGNLNYLSS VYHSCAMKAY HNTLDFQTRW 
                                                                  EEMTNNF-TQ -NWFNVRSNW LQGNLNMTSS FVHHCSTIMT DTLLEAVMTS 
                                                                  EAMTKDY-TS -NNFKVRSNW LQGNLNLTSS FVHHCSTLMT EMMLQAVVTS 
                                                                  EEMTSNC-NQ -NWFPVRSNW LQGNLNHLSS FVHLTSTKYT ETMLTSNMTC 
                                                                  EEMTNDF-KQ -NYFTVRSNW LQGNLNMISS FVHHCSTLYT EAMLECNMTS 
                                                                  EFMTEDF-TQ -NYFTVRSNW LQGNLNMISS FVHHCSTLYT ETMLECSMTS 
                                                                  KIVGDKKEKF KAFIDSYNHM GQGIHHATSS LFGNVCQRII DDILSVKITH 
                                                                  KDNMNSEGFK NAFVSSYSHM GQGIHHRKSS EHASTMHITI DQLVICIIHH 
                                                                  REATADL-TT -NVVEITQNW LQGNLNYTSS FVHSIAMAVY NEVIICKVIS 
                                                                  MKMTNNL-ST -NCVKISQNW FQGNLNYLSS FCHSIAMDFY KDLNTLTVSL 
                                                                  IEMTNNL-ST -NCVTISQNW FQGNLNYMSS FCHSIAMDFY KDLNNVLTVS 
                                                                  MLMTENL-SS -NCVKITQNW FQGNLNYMSS FCHSIAMDFY KEMNDILTVS 
                                                                  KEITNGF-RT -NSIDVKRNW LQGNFNYVSS YMHTVMMASY K---ELVVNS 
                                                                  LEMTNGL-NY -NYVQIKRNW LQGNFNYISS YVHSCAMLVY KDILDCLINS 
                                                                  SEMTNMM-SS -NYVNIKRNW LQGNFNYTSS YVHSCAMSVY KDIIDVLINS 
                                                                  RQMTNGF-RT -NTVNIKRNW LQGNLNYTSS YVHSCSMMVF KDIIQCHVSS 
                                                                  GLMTNNY-RS -NTVEIKRNW LQGNLNYTSS YLHSCSMSVY KDIIEALVNS 
                                                                  YEMSNGL-TQ -NWVEIKRNW LQGNLNYTSS YLHTCSMNVY KDIIETLVNS 
                                                                  FEMTNGL-SQ -NWVEIKRNW LQGNLNYTSS YLHSCCMNVY KDVIESLINS 
                                                                  YEMTNGL-SQ -NWVNIKRNW LQGNLNYTSS YLHSCSMNVY KDILEVLVNS 
                                                                  YEMTNGL-KQ -NWVSIKRNW LQGNLNYTSS YLHSCCMNVY KDIIDVLVNS 
                                                                  ATMTNQL-NS -NTVLIKRNW LQGNFNYTSS YVHSCAMSVY KEILSILVNS 
                                                                  KSNNQIKTRE ---VVLNIGW PQGMLNYIST NVHEIAFSYV V---EIYIFP 
                                                                  DSSDS---LG ---VSAYIGW PQGMLNFIST NVHCAADIWI T---NVYTKG 
                                                                  KELNG----- ---IKAIVGW PQGMLNDLST SLHSIADYWI T---PVIAKG 
                                                                  RDEKS---LG ---IRAIIGW PQGMLNDIST SVHSACDLWI Y---DIYAKG 
                                                                  --YTDENTRS ---VWTEIGW PQGMLNNLST TIHSMCDYWI A---SIYVQG 
                                                                  PGMVLPL-NG ---TVGKAGW VQGMKNIIST YAHIAAVTWI IDIFGLLCDQ 
                                                                  QSVCEEFFHQ KSHIMSVLDM GQGILHNSSD LYGLITEQFI NYCL---VSY 
                                                                  ETMTEFFEHF -SHISSILDK GQGILQNTSD FYGLISERFI NYCI---VDA 
                                                                  NTKTEEFIFS -SHISSILDM GQGILHNASD YYGLITEKFI NYTLKSF--- 
                                                                  SRFVDTL-RG -RYFKNESNM MQGITHFISS LLHSSYMDLC KVKLGMVIDT 
                                                                  EEAFKTS-KN PNYMRSYNHM GQGILHATSS LMGVCVNRLI -SVCDVMFTH 
                                                                  EEMTEDSLRR -LALDCYNHM GQGIHHATSS VLTSCMAVLV EDVITTTVKH 
                                                                  EQLTEDQIRQ -MALECYNHM GQGIHHATSS VMTSCMAVLT EELISTTVRH 
                                                                  DSLTEDQLRR -MALDCYNHM GQGIHHATSS VMTSCMAVLT EEVISTTVKH 
                                                                  DCLSEEQAQD -LAMNSYNHM GQGIHHATSS ILTSIMAETF EELCTVDINH 
                                                                  EQHSEEDLRR -MALNSYNHM GQGIHHATSS VLTSLAAVLF EELATVHVEH 
                                                                  ERLSEEEIRN -MAMNSYNHM GQGIHHATSS VLTSVMAELF EELTSVSVTH 
                                                                  EKLSEEAIRS -MAMNSYNHM GQGIHHATSS LLTSMMAETF EELATVNVDH 
                                                                  NELKYQHLGS -KFLKNRSNM MQGILHYTSS LIHSGQLMLW KDYANWKITH 
                                                                  QSLKEEYLLY -NLLQNRSNM MQGILHYTSS LLHSTFITSL TSYVAVVTGK 
                                                                  KEFYGVMEHD DSYVTIQSGF MQGILHYTSS LLHLSFLSLT KSLLSALISF 
                                                                  QEFYGKIKSN EGYLTLRTGF MQGILHYTSS LVHLGFLSLM KTIMSVLISF 
                                                                  KQYVGDFSDD CKFLNIQSCM MQGILHYTSS LLHCVFIALS KNVI---VTG 
                                                                  MEFDRPGSTG RSFIVFNTGM MQGILHYNSS LLHVGFLKVT SKLIICKVDQ 
                                                                  KEFESPGSTG DGYCILHRGM MQGILHYTSS LLHVNYLFVT RELITFLIDQ 
                                                                  EEFANPGSSG RSAVILRTGM MQGILHYTSS LLHVSYLKLT TSLIVCLIDQ 
                                                                  QRISDVF-HG -QWLKVRGGM MQGILHYTSS VFHCSLQVMV EKMATLIYSH 
                                                                  TKLQDAF-DG -KWITLVGGM MQGILHYTSS FFHCALQELN ERVTKLIYSH 
                                                                  NKMRACY-NG -DYVEVQGGM LQGILHFTSS LLHTAVQEFS REIYHPHISV 
                                                                  KKVHEVF-KG -TYIETESGF MQGILHYISS LFHAIFLEDL AERQESNIDC 
                                                                  MKVFQAY-KG -SYIETETGM MQGILHYTSS LFHAIFLDQL AEECSCIVNN 
                                                                  KRAYMAY-NG -SYLQTESGM MQGILHFTSS LFHATILSYI TEYTPIIVSY 
                                                                  QRMYNGY-AG -SFIQVGSGM MQGILHYTSS LLHSIFQEFL RSLLEPMITV 
                                                                  MDIFKIF-SG -TFIETETGM FQGILHYTSS ALHAVYLEHI KAFSATI--- 
                                                                  EEIRLAH-SG -HYLLVESGM MQGILHYMSS AFHASFLTFR NYLWSTSIDL 
                                                                  NKIRDGY-RG -QFLRIESGM MQGILHYTSS LFHTALLTMR DSLWSSTLDL 
                                                                  QAVHDSY-KG -TFMRIESGM MQGILHYTSS LFHASLLMMR DSLWSITTDL 
                                                                  KRLHDGF-SG -TYILTETGM MQGILHLTSS LYHAAYQAAI RKLIRILIDV 
                                                                  QRLYDGF-SG -TFIQTETGM MQGILHLTSS LFHAAYQAAI RKILRVLIDV 
                                                                  SKLFKAY-HG -TYLKTSTGM MQGILHFTSS LLHSLHQEFV KTTAKVVCDM 
                                                                  QDLFRAY-HG -TYLKTTTGM MQGILHFTSS LLHSLHQEVV RSTSASRCDV 
                                                                  QDLFEGY-HG -TYLQTTTGM MQGILHYTSS LLHTLHQEFI RTLSRVVVDM 
                                                                  RTIFKAF-HG -TFLKTKTGM MQGILHFTSS LLHTLHQEFI RSLSSQSIDM 
                                                                  MTLFNAY-HG -TYLQTTTGM MQGILHSTSS LLHTLHQEFV RSLSGSKCDV 
                                                                  MDLFKAY-HG -TYLETTTGM MQGILHYTSS LLHTIHQEYI RSLSSKSCDM 
                                                                  EAMTDAF-HG -TYIKTETGM MQGILHFTSS LLHSCVQSFY KSYFSISVDV 
                                                                  EELHKAY-RG -SYIKTETGM LQGILHFLSS LHHTTPQIWF QYHCGVLVDV 
                                                                  DELHKAY-RG -SFIKTETGM LQGILHFLSS LHHTTPQIWF QYHCRTGVDV 
                                                                  WTLHEAY-RG -SYIETETGM MQGILHFLSS LHHTCLQEWY RLFCGVVVDV 
                                                                  DTLHKTY-RG -AYIETETGM MQGILHFLSS LHHTCIQEWF RMFCGILVDV 
                                                                  SRMHSAY-HG -AFITTETGM MQGILHYTSS LMHTLFLEYY RDYSKAHMDI 
                                                                  QRMHSAY-HG -SYITTETGM MQGILHYTSS LMHTLFLEFY RDWSETKMDI 
                                                                  RNLHSVY-HG -GFIQTETGM MQGILHFTSS LFHTILQTWM KRVVNPHVDV 
                                                                  QKIHRGY-HG -AFVQTETGM MQGILHYTSS LLHTLLQEWL RTFSDVLVDV 
                                                                  KKIHRGY-HG -AFVQTETGM MQGILHYTSS LLHTIFQEWM RTFTEVLVDV 
                                                                  QKLYDCY-HG -SFIKTRTGM MQGILHYTSS LLHAVVNEFS KMVMRGPIDM 
                                                                  QNMYDGY-KG -PYIELTTGM MQGILHYSSS LYHSAIIARA KEVIIVMCHL 
                                                                  FGLTDGL-KR -NYAILNKNW LQGQLNYLSS NVHACCARLI KKTS---VSY 
                                                                  KEIAEFWKGG -PAKRMPGGW VQGMFNNLST KIHAEAQLYA IEVIQM-VGD 
                                                                  QEFLDFF-DH -SKGLVRGNW LQGNLNKCSS LFSVAISFLF K---DCFIEF 
                                                                  KEFLNFF-DF -QRGLVRGNW LQGNLNKCSS LFAVGISFLF K---DYFIEV 
                                                                  IDFLEKYTEG -RSGLVRGNW LQGNLNKCSS LFGVAVSLLF K---DCFIEV 
                                                                  RDFLNFFPDG -HHGEVRGNW LQGNLNKCSS LFGVAMSLLF K---DCFFEF 
                                                                  KQFLDFFPDG -HHGEVKGNW LQGNLNKCSS LFGVAMSLLF K---DCFFEF 
                                                                  KNFLEFFPDG -HCGEVRGNW LQGNLNKCSS LFGVGMSLLF K---DCFFEF 
                                                                  EDFLSFFPNK -VSAAIKGNW LQGNLNKCSS LFGAAVSLLF R---DCFFEF 
                                                                  QDFLDFFKGG -VSATVKGNW LQGNLNKCSS LFGAAVSLLF R---ECFFEF 
                                                                  EDFLAFFSNG -VSANVKGNW LQGNLNKCSS LFGAAVSLLF R---ECFFEF 
                                                                  --------TQ DTTIRSTQNF LQGMFNYSSS LVH--MFKKL NPGEFIHVSH 
                                                                  NRWIDINWLK SCFFNMSYSW VMGIFNYFSS FIH-VMNQQH ASHIITTLSP 
                                                                  IDNEMYLNKD SYYINMRHSW VMGIFNYFSS MMH-VATQMY ISHILTILHM 
                                                                  NKGMTKYFKK AYYFDMPYSW VMGIFNYFSS LVH-VAVQLH ASHIICILHM 
                                                                  --FKPVEELE TAKFNMPYSF VMGIFNYMSS FMH-AINQLK TCNEICSFDM 
                                                                  ---EKVDELE TAKFNMPYSF MMGIFNFLSS LMH-AFNQID LTESIIIIRL 

                                                                  MGQGDNQIIK LLMPERLWRE YLWSDDICRA EAKNITEKFI LCLEQTFMEV 
                                                                  LAQGDNVIIT IIVPVEIHRD GIISDQ-ESR RLLTLSRNID LSLESELEKS 
                                                                  LAQGDNVIIT IIVPVEIHRD GTIPEQ-ESR RILSLSREID LSLESELEKS 
                                                                  MAQGDNVIIN LIIPVEVDRV GGVVEG-ERA RIQHISKDID SALERELLRS 
                                                                  MAQGDNVIIN LIIPIEIERD GSISPS-EHR RVKSLSTSID TQLAMELEKS 
                                                                  LLNGDNQSID VSKPVKLSEG LDEVKA---- -DYRLAVKML KEIRDAYRNI 
                                                                  LINGDNQSID ISKPTRLGTR TQSEAD---- --YDLAINSL RLISAAYKGI 
                                                                  LINGDNQSID ISKPVRLIEG QTHAQA---- -DYLLALNSL KLLYKEYAGI 
                                                                  SVMGDNQCIT TLSLFPIDAP NDYQEN---- EAELNAARVA VELAITTGYS 
                                                                  AVMGDNQCIT VLSVFPDHYQ EDLQEL---- EAEDNAARVA AILARITASC 
                                                                  AVMGDNQCIT VLSVFPLETD ADEQEQ---- SAEDNAARVA ASLAKVTSAC 
                                                                  AVMGDNQCIT VLSVFPLKTD PEEQEQ---- SAEDNAARVA ASLAKVTSAC 
                                                                  IVQGDNESIA ITQKVHPNLP YKVKKE---- ICAKQAQLYF ERLRMNLRAL 
                                                                  VVQGDNQAIA ITKRVHPNLP YKQKKY---- LCSKLAQEYF NRLRINMGGI 
                                                                  LVQGDNQTIA VTKRVPSTWP YNLKKR---- EAARVTRDYF VILRQRLHDI 
                                                                  LVQGDNQTIA VTKRVPSTWP YDLKKR---- EATKITIEYF LILRQRLHDI 
                                                                  VVQGDNEVGA ITKRVKSSLP YSVKKR---- MSTQMALEFF DRLRWNFSMV 
                                                                  VVQGDNEAIA ITKRVPSRYP YWLKKE---- ESSRAARLYF HRLRENLAMV 
                                                                  VIQGDNQSIA VTTRVPVRMN YNQKKT---- ECYKSTIRYF ETLRKVMGGL 
                                                                  MVQGDNQAIA VTTRVPNNYD YRIKKE---- IVYKDVVRFF DSLREVMDDL 
                                                                  MVQGDNQAIA VTSRVPVTQT YKQKKT---- HVYEEITRYF GALREVMFDI 
                                                                  TLQGDNQVLA ITKEFVTPVP EGVLHE---- QLSEAMSRYK KTFTYLNYLM 
                                                                  LVQGDNQAMA ITTLVPRSLS HSTKKT---- IAYQNSMEFV NRLRLNNFGM 
                                                                  MVQGDNQTIA ITTKVPRSMP HKEKKQ---- SAYNASKEFF SRLKQNNYGI 
                                                                  MVQGDNQAIA VTTRVPRSLP SIQKKE---- LAYAASKLFF ERLRANNYGL 
                                                                  MVQGDNQVIA VTTKVPRSIP HKEKKA---- IALRACQGFF ERLRENNYGI 
                                                                  MVQGDNQAIA ITTRVVRSLS HSEKKE---- QAYKASKLFF ERLRANNHGI 
                                                                  MVQGDNQVIA VTREVRSDDS PEMVLT---- QLHQASDNFF KELIHVNHLI 
                                                                  MVQGENQAIA ITTEIEEGED ASVASI---- RLKEISERFF RVFREINRGI 
                                                                  MGSGDNQYIS CK--IPNDMG PREVQR---- -------AIF EGLEEFSSIC 
                                                                  LGQGDNQVIC LRHPSKRQLD SQNL------ TVQAWAEEFL SLLEKNMQQL 
                                                                  MCQGDNQVVT IRYKPSQINH KKELRE---- -------KFL QCLQEDLLKV 
                                                                  MGQGDNQIVI LH--VKKSDN AGEITR---- -------KFI QTIIEMFDSI 
                                                                  LGQGDNQTII IH---KSASQ NNQLLA---- ------ERAL GALYKHARLA 
                                                                  TGQGDNQVIK VFPKLDSSMS DSQYVSKYNA ELTNQIKHVI THLTIIATEL 
                                                                  IGQGDNQVIV ALTKIYPNMT DLDYVNQYSD HITHQIESYT SVLEKHINGL 
                                                                  IGSGDNQLLM VSSKIDLSLN NEDYIKQYHM VLEKQITDFI KCMDYYIEGI 
                                                                  LAQGDNQIII PKYKIVNKVN DEGLVT-ELK NVWDNNSNLM DRIRRSTHAL 
                                                                  LAQGDNQIII PKYKLVNKRN NLEMRK-EIN NVWMNNAHLM NRVRESTKAL 
                                                                  LAQGDNQVLC PTYMLSSGLN NEGLRY-ELE SISKNAMSIY RAIEEGASKL 
                                                                  LAQGDNQVLC PTYMLSSGLN KEGLLY-ELD SISRNAISIY RAIEDGASKL 
                                                                  FAQGDNQVLC PTYMLSSGLS HEGLLY-ELE SISRNALSIY RAIEDGASKL 
                                                                  LAQGDNQVLC PTYMLSPGLS QEGLLY-ELE SISRNAFSIY RAVEEGASKL 
                                                                  LAQGDNQVVN TSYPIPGRPT KDALAQ-FMI QIQRNNTAIM NAILDGTTRL 
                                                                  LAQGDNQVLC TQYKIRESRT DAEEDA-NIA DAFLNNQIIF DAVQAGTAKL 
                                                                  LAQGDNQVIC TRYKIPTCPT PAELRE-HLV EAYNNNNYIM QAIEAGTKKL 
                                                                  LAQGDNQVIC TQYKVPDGLK DVDLDE-ELL HISQNNLAIM NAIHAGTSKL 
                                                                  LAQGDNQVIC TRYKIPENLD LKGLRD-ELT KVFKNNMTII DAITAGANKL 
                                                                  LAQGDNQVIC TKYKIPSNLD VNAHAE-ELE KVFTNNMTII DSITLGANKL 
                                                                  LAQGDNQVLS SRYRIRTSRD QNQLQS-NIR DICKNNRSLM ERIRIGTGKL 
                                                                  LAQGDNQVIC SRYKLRKSRN PDQLYN-NLM DISKNNKALM DRIAEGTGKL 
                                                                  LAQGDNQVIC SRYRLRQSRN DNQLLD-NLN DVSKNNKLLM GRIAKGTEKL 
                                                                  LAQGDNQVIC SRYHLRQSRN DNQLID-NLQ DISRNNKLLM EKIAKGTEKL 
                                                                  LAQGDNQVLN MHYQIPSHRT QDELQV-CIE EIVRNNNAIM QEVDRWTQRL 
                                                                  LAQGDNQVMN SHYKLPAYRT DFELLE-CIS EIIRNNKYIM QEVDHWTQRL 
                                                                  LAQGDNQIIF TSCFLDPYYS DEELLD-NMM RAKDNNEAIM NAVMKGAEKI 
                                                                  LAQGDNQVIC TQYKLRPSGC AGDLLQ-NIN DVVKNNNIIM SAVKAGTKKL 
                                                                  LAQGDNQVIC TQYKLRDTHD TSSTLR-CLD EVIKNNDVIM KAIKNGTNKL 
                                                                  LAQGDNQVIC TQYKLRPYQN EQELGG-NLQ DIWYNNHSIM NAIQNGTNKL 
                                                                  LAQGDNQVIC TQYKLRPSES ELDLRV-NLQ SIWENNNAIM AAINQGTNKL 
                                                                  LAQGDNQVIC TQYRTKKARS EEELKS-ALK QIVNNNQQIM DAIVRGTEKL 
                                                                  LAQGDNQVIC TQYKTKQHRN ETELRS-ALT QMKLNNDAVM KAIESGTNKL 
                                                                  LAQGDNQVIC TQYKTKKSRN VVELQG-ALN QMVSNNEKIM TAIKIGTGKL 
                                                                  LAQGDNQVVC TQYRIMPTRS TLELQA-ELE KVKKNNQVIM DAIETGTNKL 
                                                                  LAQGDNQVIC TQYMLSPSRD EKEMKE-KLK HIAENNGVIM SAIERGTNKL 
                                                                  LAQGDNQVIT THYKTEPYQT EEELHT-HIN NIIANNNKIM DAILEGTEKL 
                                                                  LAQGDNQTIT THYKTETFHN DAELQE-HIR HIVNNNNAIM ESIVIGTRRL 
                                                                  LAQGDNQTIS MCYKTESWQN EEELDN-HIK NMVSNNNQIM QAIINGTEKL 
                                                                  LAQGDNQTIS TFYHLQSHFD ENELID-QLA NICKNNKAIM NAIEAGTTKL 
                                                                  LAQGDNQVIS SFYSINFTYN EDELIR-ELN KIVQNNRIIM NAIREGANKL 
                                                                  LAQGDNQVIF TSYKIEQYRT NEERNF-NIR AIVQNNNEII DSISNGTKKL 
                                                                  LAQGDNQIIF TNYKMQDYRD ERELKC-NLE RIRINNDQIM KSIESGIIKL 
                                                                  LAQGDNQVIC TQYRLQKYRT QEEMVE-RIQ KIVQNNQAII SNIENGTRRL 
                                                                  LAQGDNQVIC TQYKLQKYRT DEELQD-NIK NIVSNNQYIL KRIEEGTKKI 
                                                                  LAQGDNQVIC TQYKLQKFRT EEELKT-NIT NIVANNQYIL KRIEDGTKKI 
                                                                  MGQGDNQIIR LRMPTSYWDS LRLTEEMKKK EARILSDKFV HEMDIIFTGV 
                                                                  IGGGDNQVLT VTMLPSESMQ SQGRDS-QLL KVRERMTSFR NALAKKMVKR 
                                                                  MGGGDNQVLG ITSGVTRDLQ GELITE-SAS LARRTIKQFT EDLLTTFSDL 
                                                                  VGGGDNQVLT ITLTTEDVGE DGNVSIEGKQ KIKERMRVFM EELQKHFDKR 
                                                                  VGGGDNQVLT VTYHTNQIDT DGNITEEGKS KIKAKVKKFI EALETHFAAR 
                                                                  IGGGDNQVLV VTLETESLNN DGTITNEGKR ELKERMEKIL KDLDSFFTSV 
                                                                  MGQGDNQVLM VTIHSKNARL SGIDSQASIN EISDKIKSLI SRLQEVFNGV 
                                                                  MGMGDNQILM LTYTYKVNLD GSIKES-GIQ EIKEKHKRLF DDLIDVFGEL 
                                                                  MGMGDNQVLQ LTYTYRVDAS GKATER-GRE DMRRVLFGLF DDLLDVFSDL 
                                                                  MGMGDNQVLQ ITYTNKIDLR GSPTVE-GLS DMKTTLGLIF DDLINSFTLS 
                                                                  MGMGDNQVLQ ITYTYKVAAS GEATEA-GSY EMKLTLESLF ADLIYTFRQL 
                                                                  MGMGDNQVLQ ITFTYSVDGA GVATDK-GKR EMRGIIYTLF DDLVSTFGKL 
                                                                  MGQGDNQVLL FQYHKSMSKE ---------- MVKFEHEKNM KKLFSFLKFS 
                                                                  MGQGDNQVII SRLTSHHREQ GKLHCVKGPR EVRMIHASFL ESLADTLERV 
                                                                  MGQGDNQVLV TTYSCDSKRS FSEQHE---- -------EFI NTLTRCLASI 
                                                                  MGQGDNQVMI LT-------L TGQSVQ---- DIQEQCDRFK NKLHNFLQFI 
                                                                  MGQGDNQVLL VE---YDYVD DNTLRT---- ----QHQKFM SFLNDFLKQI 
                                                                  MGQGDNQVVI FEYALD---S MSAVKD---- ----LHRTII AGLRTALSHI 
                                                                  MGQGDNQILR EI--FPQELT PDRQLE---- ----LHFQFL QQLNLILEHI 
                                                                  MGQGDNQVLI IH------FD SKASEN---- YINEEMDRIL DRMDQVLKLV 
                                                                  MGQGDNQVLI IH------FD SKASEN---- YINEEMDRIL DRMDQVLKLV 
                                                                  MGQGDNQVLI VH-----YMS KLPLIR---- -ISQLHEKII NHLESILKLI 
                                                                  MGQGDNQVLI VHYMSKLPLA ---------- RISQLHEKII NHLEEILKLI 
                                                                  FIKGDDCRIT LE------IP KNEVAD---H DLTEHVEMIV EDLSLRLNRF 
                                                                  TVKGDDVRCA LVPKKNALMP NQSLQV---- KIESVKDSLL SELQRLCSAM 
                                                                  TVKGDDVRAA LV------VP KSTLSI---R SMENIKSEIM SNIQELCAHV 
                                                                  TVKGDDVRAA LV------VP KNTLAI---R SMDNIKSEIM SNIQELCAHV 
                                                                  LGKWDDLRVC VA------IP SYMHTE---D EITKVIRDLV ARVADTAKEF 
                                                                  LCKGDDLRLA VL------VA PELLEE---S SIDVIKQVLL ESVSRIGKKF 
                                                                  LCKGDDLRVA VL------VA PDYLEA---I SIDALKVELL ESVASIGRKF 
                                                                  LCRGDDLRVV IM------VP PKAVRE---Q GLDNIKKSIL SRFAMDGMSF 
                                                                  LCRGDDLRVV IM------VP PKAVRE---Q GLDKIKKSIL SRFAMDGMTF 
                                                                  LCKGDDLRIA VM------VP PLVLER---T SIDSLKKTIL TSLSEQATLM 
                                                                  LCKGDDLRIA MM------IP PEVLKT---T SLDKIKRDSI SHIAERGAAF 
                                                                  LCKGDDLRVA IM------VP PEVREK---K SLDVIKQEVL AHVSERGKLF 
                                                                  FCKGDDFRIA VL------IS PRHLAE---K SMLEWKNALV QSIAEVTEKA 
                                                                  LCKGDDCRVV LS------IP YREIVD---G DVAGFKNKIV QRLSETASSL 
                                                                  MCKGDDFRLA VL------IP IKNLED---K TLKEYKDDIV RTISIRAKEL 
                                                                  LVKGDDCRIA IS------IP EAQANE---V ELQTLKNLVV KQLAAGLKEV 
                                                                  FCKGDDLRVS LA------IP KTVLRT---T SMLDIKNNLV KAISTTMKEF 
                                                                  VGGGDNQVLI VEVTTDKVGD GGELTTEGKS ECKFKMETFM RHLSNYMEKK 
                                                                  MVHSDDNATS LVASG--DVK K--LMSSFKC ESFPQF--LF ETVAAHFTSY 
                                                                  MVHSDDNATS IVARG--DIK N--LLQSFKC GSMSEL--LF RTIQSHFKSY 
                                                                  MVHSDDNATS MVVRG--DTK K--LLKMFNC NSLSEM--IF RSIQSHFKSY 
                                                                  MVHSDDNATS MVVRG--NIK E--LLLNFNC SSLSEL--LF RSIQSHFKSY 
                                                                  MVHSDDNATS IVVRG--DIK K--LLSSFNC SSLSEL--LF RSIQSHFKSY 
                                                                  MVHSDDNATS IVVRG--DLK K--LLSSFNC SSLSEL--LF RSIQSHFKSY 
                                                                  IVHSDDNATS LIADG--DID K--MLTDFSS KSLSEM--VF RSIESHFKSF 
                                                                  IVHSDDNATS LIASG--EVD K--MLTDFSS SSLPEM--LF RSIEAHFKSF 
                                                                  MVHSDDSTYD FLIAK--NSK T--SSYINNE ANMGRF--II SLITYSNKKH 
                                                                  MVHSDDSTYD FLIAT--DGN S--STEYISK QDIGKT--II SLLSFSNMKH 
                                                                  MVHSDDSTYD ILINFKPKDY K-RLSHEFKK PSIGQL--II ALITYSNKFH 
                                                                  MVHSDDSTYD FLICTTKNQQ KAINKGIINK TNIGKL--II ALITFSNKFH 
                                                                  MVHSDDSTYD FLICR--DKK S--KNRYVKE ENIGKL--II SLITYSNRFH 
                                                                  AGSSDDFAKT VIISG--SVT E-ETYKYYDS IYKEVVCDTL NLMTGIM-RC 
                                                                  AGSSDDFSKI IKVTS--DCL T--S-EFYQK LIDKTVLKAL KLMCGLMRAC 
                                                                  MVHSDDNQTS ICATQ----- -----GAIKD TEWAKF--CS DTISEVMSRF 
                                                                  -VHSDDNQTG VCMIEPDKMT Q--EYSQNQD QKIASA--IF RLLEFAMRQF 
                                                                  LVHSDDNQTG VCMIEPEKTT N--IYNQSQD KKIATA--IF KLLELSMRQF 
                                                                  LVHSDDNQTG VCMIELLKTE I-NMNEHTLK QDTKIATCVF KLLELSMRQF 
                                                                  LVHSDDNQTS IVLIQ----- -----DKFPE EVAIHH--LL NTFEKICLTF 
                                                                  MVHSDDNQTS LAIIQ----- -----NKVSD QIVIQY--AA NTFESVCLTF 
                                                                  LVHSDDNHTS ITYIH----- -----DRLDS DILIEH--AI ETFEKICLAF 
                                                                  MVHSDDNQTS IIMVQ----- -----DKVNN DMLIHS--FC NLFERVCRTF 
                                                                  MVHSDDNQTS ICMVQ----- -----NKLPD DNIIEF--CI KIFEKICLTF 
                                                                  MVHSDDNHTS LVIVQ----- -----NKLND NILIEF--SI KLFEKICLTF 
                                                                  MVHSDDNHTS IVIIQ----- -----DKLPD DTIIEF--CI KLFEKICLTF 
                                                                  MVHSDDNHTS IVMIQ----- -----DKLDD DIIIEF--SA KLFEKICLTF 
                                                                  MVHSDDNHTS ITMIQ----- -----DKFPD DIIIEY--CI KLFEKICLSF 
                                                                  LVHSDDNQTS ITIVQ----- -----DKMEN DKIIDF--AM KEFERACLTF 
                                                                  LVHSDDSWYT IGYVN----- ----PVTYKR --------FC AFLMYYKRMF 
                                                                  LVHSDDSWVV VCCNS----- ----VDDFER ---------F TIFRMLAKMF 
                                                                  LVHSDDSWVA VACDS----- ----ENDFKR ---------F AIFRMLAKYF 
                                                                  LVHSDDSWVV VLCND----- ----VNVFKR ---------F AYFRKEGKMF 
                                                                  LVHSDDSWVT VCVNN----- ----KDDFL- --------LF TLFRMVAQLF 
                                                                  IVNSDDSYII VAFKH----- ---------- --IKPIHDFY SFMISAKRLF 
                                                                  -TSSDDQITT FKLPT----M S-SSEDGLDG FDWLE---LL CFHDFLSSKF 
                                                                  FTSSDDQISL FDKSL--SDL LEKDPDEFEY --------IL EFHNYLSDQL 
                                                                  -TSSDDQ--I SLFDK----- ---ELSATLR DDTEELLCFL NYHYYLSSQL 
                                                                  IVSSDDSGMY CTFPY--VIG Y-ESEDQLPA RLANNITTFG RKIDEYKPLM 
                                                                  VGSSDDFNNN MAFRS--SEM K--SPSEWRN --ITSR--IS RIIIILMRAS 
                                                                  AGSSDDYAKV VTVAG--HLP E-SLFERYDK SFWKHVCRLQ NSMNGIS-RA 
                                                                  AGSSDDYAKV ITVAG--NLP N-SLFERYDE RFWHHACRLQ NSMVGLA-RG 
                                                                  AGSSDDYAKV VTVSG--CVP A-SLFERYEE RFWKHVSRLQ NILIGIA-RA 
                                                                  AGSSDDYAKT IIVTG-VLDR E--QYELYDS IFWNHACRFK NYIAAVN-RC 
                                                                  AGSSDDYAKC IVVTG-ILSK E--LYSQYDE TFWKHACRLK NFTAAVQ-RC 
                                                                  AGSSDDYAKC IVVTG-LLSK D--LFDKYSE TFWMHTCRLK NFTAAVQ-RC 
                                                                  AGSSDDYAKC IIVSG--LVS K-DMYKRYDG VFWRHMCRLK NFLAAVR-RC 
                                                                  LQSSDDSCII ISITQ----K K-ELPFSYRF KELIKIKLLL VAREESMKFW 
                                                                  -VSSDDSSLL ITASL--PSG A-TATEASKA CILLT---LF SKLKGVCPLF 
                                                                  ACSSDDSAIM VSLFF----- --KKDSKFFS NQSDQLEKLL HTIENFSKFF 
                                                                  ACSSDDSAVM VTLFY--PKE SQIINKKWV- DYADQIERLL HTLEIFCLFY 
                                                                  VVTSDDSAII SSLII--PRN KTIKSAKVIK TLLDLL--MM GVEEFSR-WF 
                                                                  MCSSDDSATI MSIMF--PMD E-KEEECTTA VFLGEV--IC QALTTFSNYH 
                                                                  MCSSDDSATI MSVVH--PLN E--SEQGIKV SAFSEI--IC EVLKTFCRYS 
                                                                  MCSSDDSATI ISVSH--PKD S-TVDQDVK- AVHSEV--LC QALTTFCNYS 
                                                                  QTSSDDSGVI ATLVG--HVT D-EAKRMLEL --------LL MMKWSLGKLM 
                                                                  QTSSDDSGVI ATIIG--KLT E-VAKRDLDL --------LL FMKWSLSERL 
                                                                  MQGSDDSAIM TSICF--KEK S--L-ENFKH NSLAIL--MS RFKYRIGMMV 
                                                                  MESSDDSSMM ISFST----- K-SMNDRQTF AMLLLVDRAF SLKEYYGDML 
                                                                  MESSDDSSFI ISIPN--FKE N-EAAQLYLL CVVNS---WF RKKEKLGTYL 
                                                                  MVSSDDSSMM ISVPK--NSQ E-PEDSILVK DLMVMT--AF KFKTLVGNQV 
                                                                  GQSSDDSYIM VTFKT----- R-DSETWAEA ALEASM--MH HLKSTLSKFL 
                                                                  LVSSDDSSMM VSFDG----- ---KNQDILS KGLYISAIVF EVKKQLGQYL 
                                                                  -VSSDDSSRM TDVFS----- ---SDEAFFR RSVCVAKADH LVIKTLSPLM 
                                                                  -VSSDDSSRM TDVYS----- ---ESQTQFR KILAKA--DH ISIKYLSPFF 
                                                                  -VSSDDSSRM TDIFY----- --RDSKNFKR KIFARA--DH MAIEPLSRCF 
                                                                  IEGSDDS--A IIISG--AVK S--GEEEIRF RLAASA--CL LWVKHLGVYA 
                                                                  IEGSDDSAIV ISAAV----- K-SDDEERKF RLMASV--LL HWVKRLGLYA 
                                                                  MQGSDDSSMI ISFPS----- ---YNEKIKM KLVAAM--CF RIKKSLGIYI 
                                                                  MQGSDDSSML ISFPN----- ---ISEKVKM RYKMTAAICF RIKKSLGVFA 
                                                                  MQGSDDSAML CSFPC----- ---SDEHLLS KCKVAATICF RVKKLLGIYL 
                                                                  MQGSDDSSMM ISFPC--SNE D----QLMKC KIAAAI--CF RIKKRLGVFL 
                                                                  MQGSDDSSMI ISFPA--NED S----TFMKC KMAAAM--CF RVKKTLGLYL 
                                                                  MQGSDDSSML ISFPA----- ---DDEKVLT RCKVAAAICF RMKKELGVYL 
                                                                  IEGSDDSAIM ISIRP----- K-SDMDEVRS RFFVAN--LL HSVKFLNPLF 
                                                                  MQSSDDSAVL ISYPW--EDK E----KGIQC RLLTAM--LL HLKKKIGVFL 
                                                                  MQSSDDSAVL ISYPW----- ---ETERIGH QCRALAAMLL HLKKKVGVFL 
                                                                  MQSSDDSAVL ISYPL----- ---SDEETNT RCRVAAAQLF LLKKEFGTYL 
                                                                  LQSSDDSAVL ISYPA----- ---MDDKQIR KCRLITAQLL HMKKFLGEYL 
                                                                  LQSSDDSSVL ISFPY----T D--VHYGLRC RYFSLI--LF EFKKRLGRYI 
                                                                  LQSSDDSSVL LSFPA----- N-VREYTLNC RFFALV--LF EFKKKLGRYI 
                                                                  LQSSDDSGML VSFPT--DDP T----LTMRC RQKTAT--LF EYKRKVGKLI 
                                                                  LQSSDDSGMM ISFPS--TDK G----ATGKY RYLSAL--IF KYKKVIGKYL 
                                                                  LQSSDDSGMM ISFPT--QEK N----RTAKY RYLSAL--IF KFKRYIGKYL 
                                                                  LESSDDSAML FSL----PID D-NSKSLRKA HILAQF--AQ EIKEIIGREV 
                                                                  -QSSDDSFFS ASCPV----D G-TAEGARAA RLLAAS--IL TFKVNLSTAM 
                                                                  AVHSDDFKVN IKHGP----- ---------- NFDIST--FL CLLDLVMNLH 
                                                                  -VHSDDSWLA LLISI--EDG D-NAEELHAR --------AL NVYYWCMQGA 
                                                                  AHHSDDALFI YGYLE--PEG D--GSDWYLY EMWKT---MF NMHEYLLLLG 
                                                                  AHHSDDALFI YGYLE--PID D--GSDWFMY DMWKT---MF NLHEHLLLMG 
                                                                  AHHSDDALFI YGYLE--PED D--GSSWFNF EMWKS---MF NLHEHILLMG 
                                                                  AHHSDDALFI YGYLE--PAD D--GTDWFLF EMWKS---MF NLHEHILLLG 
                                                                  AHHSDDALFI YGYLE--PVD D--GTDWFLF EMWKS---MF NLHEHILLLG 
                                                                  AHHSDDALFI YGYLE--PID D--GTDWFLY EMWKS---MF NLHEHVLLLG 
                                                                  AHHSDDALFI YGYLE--PTD D--GTEWFRF EMWKS---MF NLHEHILLMG 
                                                                  AHHSDDALFI YGYLE--PED D--GTDWFLY EMWKS---MF NLHEHLLLMG 
                                                                  AHHSDDALFI YGYLE--PED D--GTDWFLY EMWKS---MF NLHEHLLLMG 
                                                                  LEHSDDYNLS VRVKD----- ---------I ERFSLF---R VYHKLSQKLF 
                                                                  IAHSDDSAAK QSIAN----- -------RML MRRS-----I MIYEILLKSA 
                                                                  IAHSDDSAGR LLTDN----- -------RLH MFRS-----S LYYETYMHSA 
                                                                  VAHSDDSAGK IMVSK----- -------RDQ MLRA-----S YIYETLMHAS 
                                                                  KAHSDDSAGR LQIES----- -----INDEG LMNDILDYSI LYYENSLRSV 
                                                                  LAHSDDSGGT IHIEDKKVRA KVLKKCARIP NNEELLDEAL ALIEAHLKNA 

                                                                  GLPVKPKEC
                                                                  GLTLKIEET
                                                                  GLTLKIEET
                                                                  GLTLKIEET
                                                                  GLTLKIEET
                                                                  GHKLKEGET
                                                                  GHKLKEGET
                                                                  GHKLKGTET
                                                                  GIFLKPEET
                                                                  GIFLKPEET
                                                                  GIFLKPDET
                                                                  GIFLKPDET
                                                                  GHNLKATET
                                                                  GHNLKANET
                                                                  GHHLKANET
                                                                  GHHLKANET
                                                                  GHNLKASET
                                                                  GHNLKANET
                                                                  GHNLKLNET
                                                                  GHELKLNET
                                                                  GHELKLNET
                                                                  GHQLKDKET
                                                                  GHHLKEQET
                                                                  GHNLKEQET
                                                                  GHQLKAQET
                                                                  GHHLKAQET
                                                                  GHHLKEQET
                                                                  GHNLKDRET
                                                                  GHNLKVQET
                                                                  KLPIKLEET
                                                                  GLILKPKES
                                                                  NLKLKLEET
                                                                  NHKVKPRET
                                                                  GHNLKVEEC
                                                                  GLPIKASET
                                                                  GMKLKLEET
                                                                  GMILKIEET
                                                                  GLTINKDEV
                                                                  GLTINKDEV
                                                                  GLIIKKEET
                                                                  GLIIKKEET
                                                                  GLIIKKEET
                                                                  GLIIKKEET
                                                                  GLTLNREET
                                                                  GLIVNAEET
                                                                  GLIINHDEV
                                                                  GLIINQKET
                                                                  GLLINQKET
                                                                  GLIINKKET
                                                                  GLIINHDET
                                                                  GLIINHDET
                                                                  GLIINHDET
                                                                  GLIINHDET
                                                                  GLIINQEET
                                                                  GLIINKDET
                                                                  GLVINMDET
                                                                  GLIINEDET
                                                                  GLIINEDET
                                                                  GLIINEDET
                                                                  GLIINEDET
                                                                  GLVINNDET
                                                                  GLLINQDET
                                                                  GLLINDDET
                                                                  GLLINNDET
                                                                  GLIINNDET
                                                                  GLKINMDET
                                                                  GLKINEDET
                                                                  GLRINLDET
                                                                  GLIINRDET
                                                                  GLIINEDET
                                                                  GLLINHDET
                                                                  GLKINQDET
                                                                  GLIINKDET
                                                                  GLRINQDET
                                                                  GLMINQDET
                                                                  GLPIKVRET
                                                                  GLPLKLEET
                                                                  GLPLKASET
                                                                  GLPLKTSET
                                                                  GLPLKTSET
                                                                  GLPLKINET
                                                                  GLPLKPLET
                                                                  GLPLKPLET
                                                                  GLPLKPLET
                                                                  GLPLKPLET
                                                                  GLPLKPLET
                                                                  GLPLKPLET
                                                                  GPPLKPKET
                                                                  GLPLKASET
                                                                  GPPLKPEET
                                                                  GPPLKFEET
                                                                  GPPIKIEET
                                                                  GPPLKLEET
                                                                  GPPLKMEET
                                                                  GPPLKKEET
                                                                  GPPLKKEET
                                                                  GPPLKREET
                                                                  GPPLKREET
                                                                  NMISKPLEV
                                                                  GWELNPQES
                                                                  GWKLNPNEC
                                                                  GWKLNPNEC
                                                                  GHEIKITDS
                                                                  GHTIKIEDS
                                                                  GHSIKVEDS
                                                                  GHKIKEEDS
                                                                  GHKIKEEDS
                                                                  GHVLKVEDS
                                                                  GHVIKVEDS
                                                                  GHVIKVEDS
                                                                  GHKIKVQES
                                                                  GHKIKILDS
                                                                  GQKIKVEES
                                                                  GHDMKIEES
                                                                  GHKINVEES
                                                                  GLPLKTEET
                                                                  SITLNDKKS
                                                                  CITLNPKKS
                                                                  CITLNPKKS
                                                                  CITLNPKKS
                                                                  CITLNPKKS
                                                                  CITLNPKKS
                                                                  CITLNPKKS
                                                                  CITLNPKKS
                                                                  CITLNEKKT
                                                                  CITLNEKKT
                                                                  CITLNEKKT
                                                                  CITLNEKKT
                                                                  CITLNEKKT
                                                                  CQMLVSEKT
                                                                  QMMVSVKSC
                                                                  GFQVNKKKT
                                                                  GFILNTKKS
                                                                  GFILNTKKT
                                                                  GFILNTKKT
                                                                  GCQANMKKT
                                                                  GCQANMKKT
                                                                  GCQANMKKT
                                                                  GNQANMKKT
                                                                  GNQANMKKT
                                                                  GNQANMKKT
                                                                  GNQANMKKT
                                                                  GNQANMKKT
                                                                  GNQANMKKT
                                                                  GCQANMKKT
                                                                  CLKVNMKKW
                                                                  CLKLNEKKL
                                                                  CLKLNDKKL
                                                                  ALKLNEKKL
                                                                  CLKINKKKL
                                                                  RLEQNTKKS
                                                                  NKFVSPKSV
                                                                  NKFISPKSV
                                                                  NKFVSPKSS
                                                                  GARMSEKTT
                                                                  LMKVSAKFS
                                                                  CQMKDSAKT
                                                                  CQMKDSAKT
                                                                  CQMKDSAKT
                                                                  CQMKDSAKT
                                                                  CQMKDSAKT
                                                                  CQMKDSAKT
                                                                  CQMKDSAKT
                                                                  SAKSSEKST
                                                                  CAKQSEKST
                                                                  CMRPSVKST
                                                                  CMRPSTKSA
                                                                  SMTPSVKSV
                                                                  CLMNSEKST
                                                                  CFTNSEKSV
                                                                  CFTNSEKTT
                                                                  AIYPSEKST
                                                                  AIYPSEKST
                                                                  GIIPSKKSV
                                                                  GIYKSIKST
                                                                  GIYKSPKST
                                                                  SILTSIKST
                                                                  GIYDSEKTA
                                                                  GIMSSIKCT
                                                                  GISLSPKST
                                                                  GIFMSPKST
                                                                  GIWMSPKST
                                                                  GIYMSPKST
                                                                  GIYMSPKST
                                                                  GIYPSEKST
                                                                  GIYPSEKST
                                                                  AIYPSEKST
                                                                  AIYPSEKST
                                                                  GIYPSEKST
                                                                  AIYPSEKST
                                                                  GIYSSEKST
                                                                  GLYPSVKCT
                                                                  GLYPSVKCT
                                                                  ALYPSVKCT
                                                                  ALYPSVKCT
                                                                  GIEASPKST
                                                                  GIEASPKST
                                                                  GIYPSVKST
                                                                  GIYSSVKST
                                                                  GIYASIKST
                                                                  SIINSIKTT
                                                                  GVVNSVKSA
                                                                  TLKLNYKKS
                                                                  GFRLNLKKT
                                                                  SVKVSPKKT
                                                                  SIKVSPKKT
                                                                  SIKISPKKT
                                                                  SIKISPKKT
                                                                  SIKISPKKT
                                                                  SIKISPKKT
                                                                  SIKISPKKT
                                                                  SIKVSPKKT
                                                                  SIKVSPKKT
                                                                  GINDSIKKT
                                                                  NHMLSQKKS
                                                                  NHLISKKKS
                                                                  NHLLSKKKC
                                                                  NHLLSVKKS
                                                                  NHMLSVKKC

Supplementary file 4. Alignment (Phylip format) of RdRP from viruses with (–)ssRNA.
