# Supplementary material for: Changes in the composition of the RNA virome mark evolutionary transitions in green plants
Source: BMC Biol. 2016 Aug 15;14:68. doi: 10.1186/s12915-016-0288-8 (PMC4983792; doi:10.1186/s12915-016-0288-8)
Supplement: Additional file 7: — Maximum-likelihood tree (Newick format) of RdRPs from (-)ssRNA viruses. (TXT 12 kb) [file 12915_2016_288_MOESM7_ESM.txt]

(Insect96406_Shuangao_Lacewing_Virus:0.02072976,Insect98107_Shuangao_Insect_Virus_5:0.00659995,(Fly96273_Shayang_Fly_Virus_1:0.26045752,(Crab16423_Wenzhou_Crab_Virus_3:1.22871920,(((Tick109182_Bole_Tick_Virus_3:0.16093822,(Tick109087_Changping_Tick_Virus_2:0.12313905,((CC64638_Wuhan_Louse_Fly_Virus_7:0.09922979,CC60948_Wuhan_Louse_Fly_Virus_6:0.16886143)99:0.29476516,(Tick109199_Wuhan_Tick_Virus_2:0.28273131,(Tick109154_Tacheng_Tick_Virus_5:0.03117360,Tick109151_Changping_Tick_Virus_3:0.01079851)100:0.44816865)35:0.06397499)26:0.06041063)31:0.13775186)95:0.32412825,((MosHB234429_Wuhan_Mosquito_Virus_8:0.40827334,(Roach15189_Wuchang_Cockraoch_Virus_3:0.38648701,Spider122673_Lishi_Spider_Virus_1:0.30436466)39:0.06416922)26:0.10767267,(Tick107216_Tacheng_Tick_Virus_4:0.78786627,(Crab12595_Wenzhou_Crab_Virus_2:0.43069409,Insect97300_Shuangao_Fly_Virus_1:0.33318761)35:0.06024174)11:0.03364751)24:0.12337001)95:0.33392048,((((((NP_067153_Human_parainfluenza_virus_3:0.15989088,NP_604442_Human_parainfluenza_virus_1:0.14737624)91:0.14577974,(NP_899661_Fer-de-Lance_paramyxovirus:0.14643248,(YP_338085_J-virus:0.12827706,(NP_112028_Nipah_virus:0.22993346,(NP_054697_Tupaia_paramyxovirus:0.16574335,(YP_006347589_Nariva_virus:0.17049058,(NP_056924_Measles_virus:0.08258998,NP_945030_Dolphin_morbillivirus:0.03563284)100:0.22525647)29:0.04135541)69:0.09749116)42:0.05214659)89:0.22114145)63:0.08798749)67:0.16325674,((YP_008378665_Human_parainfluenza_virus_4a:0.09537284,(YP_415514_Menangle_virus:0.19403101,(NP_598406_Human_parainfluenza_virus_2:0.24252981,(YP_001249278_Mapuera_virus:0.14566627,NP_054714_Mumps_virus:0.06704489)38:0.03806511)39:0.03483451)40:0.04390078)100:0.15552631,(NP_150063_Avian_paramyxovirus_6:0.28679448,(NP_071471_Newcastle_disease_virus:0.24142265,YP_007008152_Avian_paramyxovirus_4:0.59050629)76:0.09654689)97:0.15936633)96:0.23246592)93:0.25230620,((NP_066251_Ebola_virus_Mayinga_Zaire_1976:0.00000050,(NP_690587_Reston_ebolavirus:0.02800698,(YP_001531159_Marburg_marburgvirus:0.26465534,YP_004928143_Lloviu_virus:0.11296187)53:0.11333546)47:0.03030079)100:0.83828667,(YP_012613_Human_metapneumovirus:0.13788726,(YP_173335_Pneumonia_virus_of_mice:0.12109604,NP_056866_Human_respiratory_syncytial_virus:0.20849698)65:0.08537966)100:0.92317902)75:0.19759306)90:0.08012217,((insect97888_Shuangao_Insect_Virus_2:0.91670896,(mosHB136900_Wuhan_Mosquito_Virus_2:0.23468279,(roach17268_Wuchang_Cockroach_Virus_1:0.37929200,(mosHB136897_Wuhan_Mosquito_Virus_1:0.24410983,KJ434182_Kigluaik_phantom_virus_2131aa:0.38113496)40:0.09015668)49:0.13355597)97:0.36994751)95:0.39147388,(WHCC2c13250_Wuhan_Insect_virus_2:1.52080636,(spider112000_Shayang_Spider_Virus_2:1.44015405,((((YP_138530_Hantavirus:0.07458606,(NP_942555_Dobrava-Belgrade_virus:0.05156207,NP_942558_Seoul_virus:0.04119490)43:0.01554617)94:0.09080440,(Longquanvirus_2008aa:0.09597475,(FJ593498_Nova_virus:0.14597696,YP_001911124_Thottapalayam_virus:0.11257443)67:0.05695729)72:0.07877797)59:0.08921051,(NP_942124_Tula_virus:0.07405208,(NP_941976_viral_Sin_Nombre_virus:0.05355580,NP_604473_Andes_virus:0.03983749)70:0.04720094)46:0.00425608)100:1.50130556,((shrimp6186_Whenzhou_Shrimp_Virus_2:1.27697147,(((NC_015298_Rose_rosette_virus_2276aa:0.13127671,HQ703343_Fig_mosaic_virus_2297aa:0.11684806)67:0.02664706,(HF568801_Pigeonpea_sterility_mosaic_virus_2294aa:0.27057569,(NC_013105_European_mountain_ash_ringspot-associated_virus_2293aa:0.10533397,JF795479_Redbud_yellow_ringspot_virus_2299aa:0.21793380)96:0.14712218)46:0.05112916)98:0.76845063,(((YP_717933_Melon_yellow_spot_virus:0.02742801,(NP_620752_Watermelon_silver_mottle_virus:0.00609984,(NP_619688_Groundnut_bud_necrosis_virus:0.01238103,(YP_717924_Capsicum_chlorosis_virus:0.01907628,YP_001740047_Tomato_zonate_spot_virus:0.04929281)41:0.00433468)42:0.00657595)47:0.01208870)69:0.07801004,(YP_006468898_Bean_necrotic_mosaic_virus:0.15702482,(NP_619710_Impatiens_necrotic_spot_virus:0.06624576,NP_049362_Tomato_spotted_wilt_virus:0.06733993)93:0.14084164)54:0.06630586)100:0.87500657,((YP_008400138_Brazoran_virus:0.15496477,((NP_982304_Oropouche_virus:0.14705084,((YP_006590082_Simbu_virus:0.07506104,YP_006590079_Aino_virus:0.11741855)60:0.03187241,(YP_001497159_Akabane_virus:0.11322253,YP_006590076_Shamonda_virus:0.07738502)32:0.02400717)75:0.08432014)48:0.06046228,(YP_008709776_Murrumbidgee_virus:0.33314436,(NP_671968_La_Crosse_virus:0.18095305,(NP_047211_BUNVsLgp1_Bunyamwera_virus:0.21997196,CC59661_Wuhan_Louse_Fly_Virus_1:0.11761100)44:0.05332819)37:0.04036778)48:0.06160867)32:0.06069014)100:0.31733469,(KF981636_Khurdun_virus_2164aa:0.29227957,(AGX32057_Tai_virus:0.08342034,(AGX32058_Kibale_virus:0.12424840,AGX32061_Herbert_virus:0.04343273)56:0.02242932)99:0.45382530)65:0.16365683)99:0.38502432)28:0.14344378)26:0.07071075)44:0.20284947,((WHCCc65775_Wuhan_Insect_virus_3:1.59482737,((New_Hedci_YWNF_0081168:0.35552063,New_Hedci_YWNF_0016114:0.30036607)26:0.07062063,(New_Hedci_YWNF_0014965:0.19489110,(955659782_Botrytis_cinerea_nsRvir1:0.34104114,927277835_Macrophomina_phaseolina_nsRv1:0.42188643)100:0.86731055)50:0.10615807)100:1.71336230)31:0.15940626,(((((AEJ38175_Gouleako_virus:0.19533526,(KF543244_Cumuto_virus_2071aa:0.17234959,WHCC2c12630_Yichang_Insect_virus:0.30414406)55:0.06464969)100:0.52360349,((WHCCc118143_Wuhan_Insect_virus_1:0.18362118,WG54786_Wuhan_Millipede_Virus_1:0.48198878)99:0.74733125,(horsefly105120_Wuhan_horsefly_Virus:0.67856834,(((NP_058528_Rice_grassy_stunt_virus:0.33506046,NP_620522_Rice_stripe_virus:0.33718298)97:0.25762659,(mosHB136809_Wutai_Mosquito_Virus:0.66805132,fly38845_Wuhan_Fly_Virus_1:0.44998263)54:0.24225831)12:0.03702907,(shrimp6191_Whenzhou_Shrimp_Virus_1:0.59247230,(AEF56734_Soybean_cyst_nematode_associated_Uukuniemi_virus:0.59794954,(((H114-17_Huangpi_Tick_Virus_2:0.32425248,(NP_941973_Uukuniemi_virus:0.09187312,AFH08732_Grand_Arbaud_virus:0.02859393)99:0.16799362)44:0.13237844,((tick105694_Yongjia_Tick_Virus_1:0.08238693,tick99771_Dabieshan_Tick_Virus:0.12426173)100:0.42134277,((tick109093_Tacheng_Tick_Virus_2:0.08064652,tick108443_Changping_Tick_Virus_1:0.12357289)95:0.10991728,(tick108810_Lihan_Tick_Virus:0.19625349,tick109136_Bole_Tick_Virus_1:0.14418504)64:0.05690057)100:0.28054341)18:0.05308234)67:0.06271929,(CC64393_Wuhan_Louse_Fly_Virus_2:1.14126898,(((YP_089669_Sandfly_fever_Naples_virus:0.09523834,AFH88999_Saint_Floris_virus:0.08693088)82:0.05538756,((YP_004382743_Sandfly_fever_Turkey_virus:0.17852147,YP_003848704_Rift_Valley_fever_virus:0.09792775)37:0.04444489,(YP_004414703_Aguacate_virus:0.21182009,YP_004347993_Candiru_virus:0.18738578)48:0.04727840)67:0.08532453)100:0.23696081,(YP_006504091_SFTS_virus_HB29:0.45491837,(YP_008719916_Razdan_virus:0.17776071,YP_008003507_Lone_Star_virus:0.05161062)100:0.39841026)99:0.37744782)46:0.03823767)16:0.05676938)28:0.13688843)22:0.08365414)16:0.07852636)27:0.17880531)28:0.09660928)55:0.10693068)63:0.17611764,(insect98059_Shuangao_Insect_Virus_3:0.75878293,((GAIX01000059_Pararge_aegeria_2151_aa:0.13129995,GAQJ01008681_Ostrinia_furnacalis_2261a:0.26582625)100:0.46257834,(mosHB136868_Xinzhou_Mosquito_Virus:0.11934393,(AGW51765_uncultured_virus:0.27065826,mosHB136876_Zhee_Mosquito_Virus:0.34738788)66:0.08529841)100:0.49099632)65:0.09649158)91:0.21480387)56:0.17115822,(WHCC2c13062_Huangshi_Humpbacked_Fly_Virus:1.29707947,(GAKZ01048260_Procotyla_fluviatilis:0.57196790,spider130295_Wuhan_Spider_Virus:0.62288124)99:0.29056898)66:0.15044040)72:0.47411389,((NP_899221_Guanarito_virus:0.31076924,(YP_516229_Mobala_virus:0.34961321,YP_002929493_Lujo_virus_2234_aa:0.44895554)85:0.33932519)100:1.54960632,(WG56321_Wuhan_Millipede_Virus_2:1.07210689,((((YP_325663_Crimean-Congo_hemorrhagic_fever_virus:0.07200310,DQ076419_Hazara_virus_3923aa:0.09891584)58:0.03261298,(JF911697_Erve_virus_3863aa:0.24758796,NP_690576_Dugbe_virus:0.12355433)59:0.03661881)98:0.25082175,(tick109205_Wenzhou_Tick_Virus:0.10611661,(tick108881_Huangpi_Tick_Virus_1:0.14808325,tick109181_Tacheng_Tick_Virus_1:0.11779268)46:0.02835408)94:0.13799354)100:0.36641429,(spider128550_Xinzhou_Spider_Virus:0.40066506,SXSSP2579_Sanxia_Water_Strider_Virus_1:0.65348748)36:0.15488098)100:0.57985221)75:0.28596865)99:0.62154718)66:0.46890930)8:0.08585614)26:0.33519090)48:0.42371728)16:0.26530640)4:0.12444992)100:3.78118515)14:0.39467142,(((Tick109020_Tacheng_Tick_Virus_6:0.92447236,(Spider123641_Lishi_Spider_Virus_2:0.53083953,SXSSP2581_Sanxia_Water_Strider_Virus_4:0.57678095)80:0.26281717)50:0.21336640,((NP_049550_Viral_hemorrhagic_septicemia_virus:0.14279744,(NP_050585_Snakehead_virus:0.11396519,(NP_919035_Hirame_rhabdovirus:0.03767457,NP_042681_Infectious_hematopoietic_necrosis_virus:0.04626103)96:0.15769636)36:0.00000455)100:1.34883424,((((YP_001294929_Orchid_fleck_virus:0.39960379,((YP_052849_Maize_fine_streak_virus:0.36565237,NP_042286_Sonchus_yellow_net_virus:0.62303562)53:0.09021567,(YP_052855_Maize_mosaic_virus:0.58107333,(YP_004927971_Potato_yellow_dwarf_virus:0.33845122,NP_620502_Rice_yellow_stunt_virus:0.40316637)77:0.07281934)72:0.15285929)46:0.07763728)99:0.36817548,((NP_597914_Northern_cereal_mosaic_virus:0.44247212,(WHCC2c12826_Wuhan_Insect_virus_4:0.18984261,(YP_425092_Lettuce_necrotic_yellows_virus:0.15805343,(WHCC2c13270_Wuhan_Insect_virus_6:0.30052676,(YP_006576506_Persimmon_virus_A:0.24182940,WHCC2c13264_Wuhan_Insect_virus_5:0.17868581)34:0.03745923)37:0.06176097)56:0.11602503)100:0.31829461)99:0.28195305,(Insect98112_Shuangao_Insect_Virus_6:1.01689165,((CC61396_Shuangao_Bedbug_Virus_2:0.43492842,(MosHB236541_Wuhan_Mosquito_Virus_9:0.61371994,(Fly59540_Jingshan_Fly_Virus_2:0.29768233,SXSSP2583_Sanxia_Water_Strider_Virus_5:0.40456045)66:0.12360487)28:0.08484830)46:0.08895686,(WHCCc118217_Wuhan_Ant_Virus:0.67620502,((Fly116579_Wuhan_House_Fly_Virus_2:0.00000001,spider118835_2233aa:0.00000001)100:0.35240160,(Fly115936_Shayang_Fly_Virus_3:0.03367752,Fly82621_Wuhan_Fly_Virus_3:0.02550015)100:0.18229580)99:0.25744965)31:0.10589775)34:0.07525997)72:0.13433167)21:0.04216615)23:0.05241401,(Tick109082_Tacheng_Tick_Virus_7:0.54282674,(New_Scive_YFZK_0007255:0.72488664,YP_002308576_Lettuce_big-vein_associated_virus:0.32761195)100:0.48855114)59:0.18167934)71:0.21737312,((NP_056797_Rabies_virus:0.01690763,(NP_478343_Australian_bat_lyssavirus:0.02406962,(YP_001285392_European_bat_lyssavirus_1:0.01774689,YP_007641391_Lagos_bat_virus:0.04845015)67:0.02388470)64:0.01978665)100:0.26002942,(Tick109145_Taishun_Tick_Virus:0.33392147,((Tick108993_Bole_Tick_Virus_2:0.20997941,(Tick109024_Tacheng_Tick_Virus_3:0.10434163,Tick109187_Wuhan_Tick_Virus_1:0.13924148)100:0.13850623)80:0.07613072,(((YP_002333280_Wongabel_virus:0.16304266,YP_003518294_Ngaingan_virus:0.21214143)76:0.08744704,(((CC64168_Wuhan_Louse_Fly_Virus_11:0.14316215,(YP_007641386_Isfahan_virus:0.10323964,NP_041716_Vesicular_stomatitis_Indiana_virus:0.10498837)73:0.05252544)63:0.07137539,((YP_003126913_Drosophila_melanogaster_sigmavirus:0.13902730,(CC64619_Wuhan_Louse_Fly_Virus_10:0.05810011,(CC63457_Wuhan_Louse_Fly_Virus_9:0.02574032,CC22735_Wuhan_Louse_Fly_Virus_8:0.03997824)98:0.04497194)99:0.12544360)99:0.20968332,((YP_008686607_Eel_virus_European_X:0.10605164,YP_802942_Siniperca_chuatsi_rhabdovirus:0.14020008)86:0.04897600,(BAN29060_Nishimuro_virus:0.14837597,(Tick107864_Yongjia_Tick_Virus_2:0.11976972,(CC65127_Wuhan_Louse_Fly_Virus_5:0.09859429,AHB08865_Kolente_virus:0.14352358)95:0.10423487)47:0.03234553)84:0.12853000)20:0.01766410)8:0.01560932)16:0.01562471,(((WHCC2c13332_Wuhan_Insect_virus_7:0.27028917,(Tick109152_Huangpi_Tick_Virus_3:0.34965677,(ADB88761_Durham_virus:0.12150455,YP_238534_Tupaia_virus:0.14049174)99:0.15917408)16:0.04954212)7:0.04454170,(YP_006202628_Kotonkan_virus:0.17545341,(YP_007641376_Tibrogargan_virus:0.40264713,(NP_065409_Bovine_ephemeral_fever_virus:0.14139261,YP_006200965_Obodhiang_virus:0.15472007)52:0.05399590)8:0.02259892)24:0.11074316)0:0.01292162,(YP_008686601_Drosophila_obscura_sigmavirus:0.21445155,(Fly100821_Wuhan_House_Fly_Virus_1:0.14945014,(Fly34462_Shayang_Fly_Virus_2:0.01171259,Fly96780_Wuhan_Fly_Virus_2:0.04278028)100:0.15896887)96:0.08949162)33:0.05268360)0:0.03090988)1:0.04648316)18:0.07872851,(MosHB236535_Culex_tritaeniorhynchus_rhabdovirus:0.35053678,(AHL66985_Long_Island_tick_rhabdovirus:0.10598434,ACZ81407_Moussa_virus:0.12750082)100:0.35890981)11:0.01711684)45:0.04665597)77:0.10720990)93:0.17667422)99:0.65324733)59:0.10498682)37:0.14924636)12:0.08449266,(YP_002905331_Midway_virus:0.91660665,((Insect96598_Shuangao_Fly_Virus_2:0.47849113,MosHB236539_Xincheng_Mosquito_Virus:0.97921665)67:0.33950136,(Crab18014_Wenzhou_Crab_Virus_1:1.25798950,NP_042024_Borna_disease_virus:1.04641120)81:0.45332734)22:0.11353176)32:0.17532950)5:0.11186677)85:0.84561876)95:0.29287814)100:0.31140704)100:0.43855520);
