# Supplementary material for: Changes in the composition of the RNA virome mark evolutionary transitions in green plants
Source: BMC Biol. 2016 Aug 15;14:68. doi: 10.1186/s12915-016-0288-8 (PMC4983792; doi:10.1186/s12915-016-0288-8)
Supplement: Additional file 8: — Alignment (Phylip format) of RdRP from viruses in order Tymovirales. (TXT 11 kb) [file 12915_2016_288_MOESM8_ESM.txt]

31 220
906476263_BeeMLV       NIYIHAAHSP QGLSEYCQRH LKSQLALTND YTAFDQSQHG EAVVFEREKM 
18138526_GFkV          HLYIHAGQTP HQLSEWCQNH LTPSVHLAND YTAFDQSQHG EAVVLEAWKM 
14141973_MRFV          TLYVHAGHTP FEMADWCRAH LTPAVKLAND YTAFDQSQHG EAVVFERYKM 
289522103_OlLV-3       HIYIHAGHTP QDMSNWCQQN LTDSIHLTND YTSFDQSQHG EAVVLEQMKM 
459642390_APLV         QLYIHCGHTP HQLSSWCQTH LSGQTYLAND YTSFDQSQHG EAVVLELLKM 
21686952_TYMV          NIYSHCGKTP NQLRDWCEHL THSTPKIAND YTAFDQSQHG ESVVLEALKM 
76253627_SSDRV         NVYLHREKTE QDFSTWVNGW NFSGHATIND CEAFDASQDG AFVEFERLHA 
655454923_SSDRV2       RVYLHREKTE EDFSNWISGW DFSGHSTIND CEAFDASQDG AFVEFERLHA 
37595816_BVX           NVFIMCEKTS NQFNDFVKDW NFERDNYTSD YTQYDKSQDG LFLNFELRKA 
18450252_GarVA         NVFIMCERTP DQFNNFVTKW DFSRPNYTSD YTQYDQSQDA PFLNFELRKA 
338826798_BVE          NVFIMCEKTP AEFNDFVNRW DFKTPSYTSD YTQYDQSQDA AFLNFELRKA 
169803201_LLV          NIRINCEMQP QDISKWAQKW NFERPAFASD FEAFDQSQDG AMLHFEALWA 
9627984_BaMV           NILINCEIDQ PTASKWVTHW KFDRLAYTND FEAYDQSQDG AMLQFEVMKA 
9626709_FoMV           EILINCEKNQ KHISKWVSNW NHRLPAYTND FTAYDQSQDG AMLQFEVLKA 
14602400_CVX           NIMINCERTP EELTSWAEHW NFNRNSYAND YTAFDQSQDG AMLQFEILKA 
215481431_MVX          EVFINCETTP EDMSVWANNW NFSRPSLAND YTAFDQSQDG AMLQFEVLKA 
764160353_CYVCV_CQ     EIMINCETNP NQIGTWVEYW NFNTQSHEND FEAFDQSQDA NMLQFELIKA 
11125723_BvF           HVYIHSRRTN EDFEKFVAHW DHTRESTDGD YTAYDASQDA TFVNFETLLM 
20153360_GVA           KLMIYSQKKY MDLDKWAKTW VESMMGTDSD YEAFDRSQDE KVLDLEVEVL 
9629174_ASGV           SYYIHSGKNF FCLDSFVNAS VFDGFSIESD YTAFDSSQDH VILAFEMALL 
194351514_PVT          SWYIHTMKNF DQLNNWVINY VDQEEGTESD YEAFDRSQDA IILGLEIECL 
315506977_ApLV         NLYIHSGKNI DDLASWVRIH KFNGVCTESD YEAFDASQDH FILAFELEVM 
166851939_LNRS         QYYIHSGKGL DELNAWVKEG KFEGVCTESD YEAFDASQDQ YIVAFEVNVM 
9626090_PVM            NYYIHSGKGL EELDAWVKKG KFDRICTESD YEAFDASQDE FIMAFELELM 
171473628_HpMV         QYYIHSGKGL SELNDWVKRG SFAGVCTESD YEAFDASQDE YIMAFELELM 
14251191_AcLV          NYYIHSGKGL GELNDWVKRG KFQGVCTESD YEAFDASQDE YIMAFELELM 
226309582_AOPRV        QFYIHSGKNF DDLNDWILNA DFSRVCTESD YEAFDSSQDS NILAFEVSIM 
9630734_CGRMV          NYYIHSGKNF DELRSWVLRN SFTGMCTESD YEAFDSSQDA NILAFEVSLM 
20889382_CLBV          EIYIHSNKNF DDLNAWVKKF FQRDICVESD YEAFDASQDE YILSFEIHLM 
9626206_ACLSV          NYYIHQRKNF SELEDFARRF SNGSICVESD YTAFDVSQDH TILAFEVELL 
newGnemo_GTHK-0070069  EVYIHAGHTP LEMAKWCREN LTTRTKVAND YTAFDQSQHG EAVVFERLKM 

                       AQLGIPQQLI DLHVFLKTNV ETQFGPLTCM RLTGEPGTYD DNTDYNLAIL 
                       RRASIPEPFI TLHVHVKTNI ECQFGPLTCM RITGEPGTYD DNTDYNLAIL 
                       NRLSIPAELV DLHVYLKTNV STQFGPLTCM RLTGEPGTYD DNTDYNIAVL 
                       ARLSIPQHLI DLHTHLKCNV STQFGPLTCM RLTGEPGTYD DNSDYNLAVI 
                       QRLNFPSFFL DLHLHLKTNV QTQFGPLTCM RLTGEPGTYD DNSDYNLAVI 
                       KRLNIPSHLI QLHVHLKTNV STQFGPLTCM RLTGEPGTYD DNTDYNLAVI 
                       EFLGVPRELI DFYVDTKIKS YIWRGTISVM RLSGEGPTYD FNTWANMAFM 
                       QFLGVPEELI DFYVDTKVKS YIWRGTIAVM RLSGEGPTYD FNTWANMAFM 
                       RHFGVPQAVL DAYTAIKTDA KVFADTLKIM RLSGEGPTFD ANTECNIAYD 
                       RHLGVPDEVL SFYKFIKTHA KTFVGNLAIM RLSGEGPTFD ANTECNIAYD 
                       RHLGVPEEVL DFYKFIKIHA KTFVGNLAIM RLSGEGPTFD ANTECNIAYD 
                       RHFNVPSSLI EEYLFLKMHA QAPKGYLTIM RLTGEGPTFD ANTACSIAYN 
                       RHHDLPADLI ESYIELKLNA KIFLGTLGIM RLTGEGPTFD ANTECNIAYT 
                       LHHDIPHEVV EAYVALKLNS KMFLGTLAIM RLTGEGPTFD ANTECNIAYT 
                       RHHSIPEVYI EGYLDLKCSS MTFLGILKIM RLTGEGPTFD ANTECNIAFA 
                       KHHCIPEEII QAYIDIKTNA QIFLGTLSIM RLTGEGPTFD ANTECNIAYT 
                       KYHSIPEEII AGYRHLKCNA HIFLGTISIM RLSGEGPTFD ANTECSIAYN 
                       RRLDFPLDII EAYVEMKASI TSHFGPLAIM RFSGEVWTYL FNTLGNIAFT 
                       RFFLWPEDLI REYEELKLMM GCALGDLAVM RFSGEFGTFF FNTVCNMVFS 
                       QYLGVSKEFQ LDYLRLKLTL GCRLGSLAIM RFTGEFCTFL FNTFANMLFT 
                       KLFGWDQDLI DDYRKLKLRM GCRWGAIAIM RFTGEFGTFF FNTIANIAFT 
                       KYLGLPADLI SDYTFIKTHL GSKLGNFAIM RFTGEASTFL FNTMANILFT 
                       RYLGIPNDVI NDYVFIKTHL GSKLGNFSIM RFSGEASTFL FNTMANMLFT 
                       KYLRLPSDLI EDYKFIKTSL GSKLGNFAIM RFSGEASTFL FNTLANMLFT 
                       KYLGLXHDLV EDYKFIKTSL GSKLGNFAIM RFSGEASTFL FNTLANMLFT 
                       RYLRIPGDLI EDYKYIKTSL GSKLGNFAIM RFSGEASTFL FNTLANMLFT 
                       KFLHIPVDLI SDYIYLKQNT VSKLGAFATM RFTGEAATFL FNTMANMVFT 
                       RYLRLPRDLI EDYKYLKFNT RSKLGQFAVM RFTGEAGTFL FNTLANMVFT 
                       KDAHFPQKII DAYIDLKCKL GCKLGHFSIM RFTGEFCTFL FNTLANMAFT 
                       RHFGWDDRVL QSYIKMKCTL GCRLGGFAIM RFTGEFSTFL FNTLANMVFT 
                       ERLNIPRNLI DLHVHLKCNV ETQFGPLTCM RLTGEPGTYD DNSDYNLAVI 

                       SLRYLLHQHV VFVSGDDSAI FPPPSDNPRW KVIEPLIALR FKIQIDRYPL 
                       YTQYLLHRTP VLVSGDDSLV DRVPPMNPSW PALAPLFALK PKPETSPFGL 
                       HLEYAVGSTP LMVSGDDSLL DSEPPVRDQW SAIAPMLALT FKKERGRYAT 
                       HLQYAVGSTP CMVSGDDSLL DSKPPIRDEW TGIAPLLALR FKTELDRYSL 
                       FSKYLIHSHP IMISGDDSVI CGNPSIHPSW SSIEPILHLK FKTETNSHPL 
                       YSQYDVGSCP IMVSGDDSLI DHPLPTRHDW PSVLKRLHLR FKLELTSHPL 
                       ATKYSISVAM TAYSGDDFAC DQVLSVKPAF KELECRFKLK EKRFLKSQAD 
                       ATKYSIKAAM AAYSGDDFAC DRVLSIKPAF RELESKFKLK EKRFLKTQAD 
                       AARFQLSDVK ACYAGDDLAR DRNCPERASW KYISHQFTLQ AKPLVTRKPD 
                       ALRFRLDNVR ACYAGDDLVR DRACEERAGW VYSERLFSLK AKPLVTSKPD 
                       ALRFKLPTVN ACYAGDDLVR DQVCDERPGW QLSKHLFTLQ AKPLTTTTPD 
                       HTRYEIKSCM QLYAGDDMLL DQVPVEKTGF KNIAAGLKLT AKTEIFEQGE 
                       HARFHIRGTA QLYAGDDCAL NCEPEERESF KPLAAQFTLK SKPVTIRQPE 
                       HARFEIKNVA QMYAGDDCAL NCRPVERQSF LPLVEKFTLK SKPKVFEQPE 
                       HTKLKIIGTA QLYAGDDCAL ATVPEDKPSF KMIETEVSLK AKPVIKRQAE 
                       HTKFDIAGTA QVYAGDDSAL DCVPEVKHSF HRLEDKLLLK SKPVITQQPE 
                       HTRYFVKGTA QLYAGDDSAC ASPLSEKPSF QHISPELSLK SKAKIRTQAT 
                       YAKYEVSVAQ V-YGGDDKSI NSPITVRTGW SQLVGKFNLV EKPVVGYEPT 
                       CMRYHIRNTP MCFAGDDMYS PGILRVKKDY EATLDQLTLK AKVHISEEPL 
                       QLKYKIRRHR ILFAGDDMCS LSSLKRRRGE RALMKSFSLT AVEEVRKFPM 
                       CLRYNIRDTV IAFAGDDMYA SGKLEIRKDR EDLLAHLTLK AKVQFTEKPM 
                       FLRYDLGKEA ICFAGDDMCA NSRLKITNKN SKFLDKIKLK AKVQFTVTPT 
                       FLRYSIGNEY ICFAGDDMCA NTRLHISKEH ESFLGKLKLK AKVDNTNHPT 
                       FMRYNIGDEF ICFAGDDMCA SRRLQPTKKF AHFLDKLKLK AKVQFVQFPT 
                       FMRYDIGNEF ICFAGDDMCA NKELKVTGAY KGFLDKLKLK AKVQMTGTPT 
                       FMRYEIGNEF ICFAGDDMCA PTHLQTTGRH KSFLDKLKLK AKVQFTGKPT 
                       FMRYSIKFDK IAFAGDDMCA NRNLPVTNAF EEILSRMKLK AKVLRVRNPT 
                       FMRYDIGKES ICFAGDDMCA NKRLRKKSEF EHILDRMTLK AKVQYTTEPT 
                       MCRYEWRGQP IAFAGDDMCA LNNLAVCHDF DDLFELISLK AKVERTETPM 
                       FCRYEVDGTP ICFAGDDMCA LRNLREIDTH EFILSKLSLK AKVNRTKVPM 
                       FLEYHAEGHP IMVSGDDSLI DSIPPSRANW SGIEPLLALR FKKEVGKLAL 

                       FCGYYLGPAG ACRDPLALFA KFAIAYDALE LKMPSYIAEF SIGHLLGDAV 
                       FCGYFVGPAG AVRAPRALFA KLAIALEDLP EKIASYVAEF SVGQSLGDSL 
                       FCGYYVGFTG AVRSPPALFA KLMIAVDDIS DKLIAYLTEF TVGHSSGDAF 
                       FCGYFVGSSG AVRCPRALFA KIMIAVDDIP LKIASYLTEF SIGHSLGDEF 
                       FCGYYVSPLG AVRNPFALFA KLMICIDDLD DKILSYLSEF SVGHTLGDSL 
                       FCGYYVGPAG CIRNPLALFC KLMIAVDDLD DRRLSYLTEF TTGHLLGESL 
                       FCGMIITPNG VIKNPRKLYL SLKSHDEIID KAIVNYYNDL RTLISLGDNI 
                       FCGMIITPSG VIKNPRKLYL SLKGHVEIID KAIVNYYNDL RTLISLGDNI 
                       FCGWSLTKHG IVKNPKQLWQ SMQLGLKLLK DIVPSYSLDF HHAYALGDKV 
                       FCGWRLTPHG IVKSPIQLYQ SLQLALRLVE DVKRSYAIDY LFAYRLGDKL 
                       FCGWRLTPHG IVKSPIQLYQ SLQLALRLME EVKRSYAIDY SYAYKLGDKL 
                       FCSWWMTPYG LVKDPITLYH RILLASEILS KKIDAYAIEA EPAYALQGRL 
                       FCGNIITPYG YLKHPRKTWA ALHKAKLQLK KTATAYALDV LPTYELGDAI 
                       FCGNLITPRG YLKDPMKLQH CLQLAQRKLK DVAENYAMDL LPTYELGDAL 
                       FCGMLVTPLG VIKDPIKTWA ALKLAEKKHE RHEGQLLKEL GLVYQHKDPL 
                       FCGWLITPKG VMKDPIKLHV SLKLAEAKLK KCQDSYEIDL SYAYDHKDSL 
                       FCGWLITPKG LIKNPTQLYA SWLLAKHNLA DVARNYALDL RIAYQLKDEL 
                       FCGWRIVPGG IVKDPQLLFW RTRYARIRAA LWAPGYYDEL VLSLKTSDRL 
                       FCGWRMSPFG IIKEPNLILD RWKIALRSLS LCLVNYAIEA SFGYRLSEHL 
                       FCGWYLSPYG IIKSPKLLWA RIKMMSERLK ECVDNYLFEA IFAYRLGERL 
                       FCGWYIKKMG IVKEPRLVLE RWLIAERKID QCFINYSIEV SYGYRLGEYL 
                       FCGWGLCEHG VFKKPDLVLE RLQIARETLE NCIDNYAIEV SCAYQMGENL 
                       FCGWNLSAHG IFKKPQLVFE RLCIAKETLG NCIDNYAIEV SFAYKMGELA 
                       FCGWHLCPDG IYKKPQLVLE RMCIAKEMLS NCIDNYAIEV AYAYKLGEKA 
                       FCGWHLTPDG IYKKPQLVLE RMCIAMELLH NCIDNYAIEV AYAYSLGEKA 
                       FCGWHLCPDG IYKKPQLVLE RMCIARELLA NCIDNYAIEV AFAYQLGEKA 
                       FCGWCLTKFG IYKRPQLVAE RLIIAIERLA DCIDNYAIEV SYAYNLGERL 
                       FCGWRLGDFG IVKRPQLVQE RILIALEKFH ECIDNYAIEV SYAYNLGERL 
                       FCGWRLTPYG IVKEPELVYN RFQVAIEEVL ECLENYAIEV SYAYSLSERL 
                       FCGWRLCCDG LIKEPCLIYE RLQVAIENLM DVIDSYFLEF SFAYKLGERL 
                       FCGYYVGAAG AIRSPKALFA KLMIAVDDIK DKMAAYLTEF AIGHTLGDSL 

                       SSLLPPSHIL FXSAVFDLIC
                       WSLIPPELVI YQSACFDLIC
                       WTILPVEAVP YQSACFDFFC
                       WQLLPVEQVV FQSACFDFFC
                       IHVIPSAILP YQSACHDFFC
                       WHLLPETHVQ YQSACFDFFC
                       FSALDATETE FFAGCLNVVH
                       FTVLDSTETE FFAGCLKVIH
                       YDIFTEEEMA YHQATVRLMH
                       YDIFDEEELE KHQLVTRTLI
                       HEVFNEQELD AHQLTTRIFV
                       FDCFNEEQMT AHYGTIRRLI
                       HDIFTDNELT FHYQTIRTLH
                       YEIFDERQMN AHYQSVRTLI
                       HSIFSESNPW PTKLTVRKII
                       HDLFDEKQCQ AHTLTCRTLI
                       YELLSPEELD HHQLLVREMI
                       MDHMSPNDLA YLQALVRFYT
                       YDVNI--DVD AQQELVREIV
                       YTILKEEDFE YHYLVIRFFV
                       WEYFD--NLE DFQAIVRLVI
                       NLYLSPHEMD AHYNCVRFII
                       IQQMNEEEVD AFYNCVRVII
                       VNRMDEEEVA AFYNCVRIIV
                       VNRMSEEEVG AFYNCVRIII
                       LNRMDEEEVG AFYNCVRIIV
                       VSIMSEKEVE SHYFCVRTII
                       ISIMSEKELD AHYFCVRTFL
                       YEVLSERQVQ YHQAVVRFIV
                       YSHLEIEQLN YHQVLTRFFI
                       WSLIPVDHVM FQSACFDFFS

Supplementary file 5. Alignment (Phylip format) of RdRP from viruses in order Tymovirales.
