# Supplementary material for: Changes in the composition of the RNA virome mark evolutionary transitions in green plants
Source: BMC Biol. 2016 Aug 15;14:68. doi: 10.1186/s12915-016-0288-8 (PMC4983792; doi:10.1186/s12915-016-0288-8)
Supplement: Additional file 9: — Maximum-likelihood tree (Newick format) of RdRPs from viruses in order Tymovirales. (TXT 1 kb) [file 12915_2016_288_MOESM9_ESM.txt]

(76253627_SSDRV:0.15408239,655454923_SSDRV2:0.00491978,(((37595816_BVX:0.31836301,(18450252_GarVA:0.14108804,338826798_BVE:0.17032544)97:0.21830817)99:0.43921160,((9627984_BaMV:0.39379631,9626709_FoMV:0.24651974)97:0.24793032,((14602400_CVX:0.59440128,215481431_MVX:0.25169037)72:0.10148072,(764160353_CYVCV_CQ:0.57849570,169803201_LLV:0.91650358)39:0.13220953)29:0.07834149)84:0.29971612)83:0.26203849,((21686952_TYMV:0.13116661,(459642390_APLV:0.34210758,((newGnemo_GTHK-0070069:0.25743809,(14141973_MRFV:0.29691684,289522103_OlLV-3:0.18394628)52:0.11248615)72:0.11181598,(906476263_BeeMLV:0.50302638,18138526_GFkV:0.35328483)41:0.10784934)61:0.10442499)77:0.22658673)100:1.54619805,(11125723_BvF:1.26276205,(((315506977_ApLV:0.27895351,(166851939_LNRS:0.22919830,(171473628_HpMV:0.09791016,(9626090_PVM:0.14515098,14251191_AcLV:0.08688323)46:0.03360012)69:0.13536301)65:0.10196209)98:0.19225103,(226309582_AOPRV:0.35653627,9630734_CGRMV:0.18054919)84:0.18356851)97:0.20441128,((20153360_GVA:0.66903190,194351514_PVT:0.49242224)100:0.43676127,(20889382_CLBV:0.49024243,(9629174_ASGV:0.93430478,9626206_ACLSV:0.49135438)52:0.18353465)30:0.09570848)39:0.08842469)100:0.65496098)89:0.21244621)83:0.32857740)100:1.29907236);
