# Supplementary material for: Changes in the composition of the RNA virome mark evolutionary transitions in green plants
Source: BMC Biol. 2016 Aug 15;14:68. doi: 10.1186/s12915-016-0288-8 (PMC4983792; doi:10.1186/s12915-016-0288-8)
Supplement: Additional file 12: — Maximum-likelihood phylogenetic tree (Newick format) of XRN nucleases from Selaginella moellendorffii and its relatives. (TXT 3 kb) [file 12915_2016_288_MOESM12_ESM.txt]

(660515786|ref|YP_009046745.1|:0.66831718,15078725|ref|NP_149475.1|:0.36212341,((471204013|ref|XP_004258808.1|:1.12196420,((167376304|ref|XP_001733946.1|:0.02318280,449709403|gb|EMD48677.1|:0.10503703)100:0.75410767,(((678310550|emb|CDW89313.1|:0.30253737,403367227|gb|EJY83428.1|:0.15957108)100:0.65636513,((585109861|gb|EWM27594.1|:0.63355208,(((545703426|ref|XP_005704039.1|:0.80932198,(612394990|ref|XP_007513014.1|:0.20379084,145347657|ref|XP_001418279.1|:0.16812379)100:0.26394848)17:0.08764629,(910760739|gb|KNH07632.1|:1.35557676,470411463|ref|XP_004336378.1|:0.26325130)24:0.12041907)3:0.01005107,(294872967|ref|XP_002766468.1|:0.69779347,(568451656|ref|XP_006459675.1|:0.32596996,(961135381|ref|XP_014787510.1|:0.36185384,328709686|ref|XP_003244039.1|:0.36190149)99:0.33089060)73:0.12867687)12:0.07667010)9:0.07584111)31:0.20733932,(669199221|ref|XP_008624620.1|:1.79737741,(298713577|emb|CBJ27105.1|:0.56102929,(162606084|ref|XP_001713557.1|:0.50560125,(160331478|ref|XP_001712446.1|:0.13127117,399949668|gb|AFP65326.1|:0.15076356)65:0.08877740)100:0.60035419)79:0.12723111)21:0.23078871)10:0.03052781)13:0.14991390,((760439825|ref|XP_011396981.1|:0.40883961,(((527201041|gb|EPS68277.1|:0.05051998,(590594151|ref|XP_007017772.1|:0.05047219,728841152|gb|KHG20595.1|:0.00631586)83:0.03040558)89:0.07234367,((326494150|dbj|BAJ85609.1|:0.00468906,474072586|gb|EMS54431.1|:0.00000039)97:0.10990755,(695022782|ref|XP_009398534.1|:0.11187739,(590642885|ref|XP_007030645.1|:0.06571897,(595842215|ref|XP_007208373.1|:0.08151526,731328147|ref|XP_010674889.1|:0.16798779)34:0.00940865)55:0.04747833)54:0.02765386)95:0.09784233)91:0.12856499,((764631251|ref|XP_011469632.1|:0.15902003,(848873439|ref|XP_012837279.1|:0.83265759,(734375945|gb|KHN21183.1|:0.13136690,922362648|ref|XP_003606089.2|:0.23289928)91:0.08479068)65:0.05488665)72:0.06411999,(743818184|ref|XP_010931149.1|:0.22963872,(((222622867|gb|EEE56999.1|:0.09656719,218190750|gb|EEC73177.1|:0.06456099)100:0.18468120,(836006353|ref|XP_012703196.1|:0.12992310,242067311|ref|XP_002448932.1|:0.09304096)81:0.06094023)94:0.12841988,(960485437|ref|XP_014757859.1|:0.26594896,(474118233|gb|EMS55931.1|:0.17019093,326498799|dbj|BAK02385.1|:0.12858243)100:0.29338106)54:0.08541120)98:0.22403939)55:0.07959765)83:0.12086638)64:0.05890911)85:0.16267152,(66826105|ref|XP_646407.1|:0.81410446,((((385303464|gb|EIF47537.1|:0.15546695,(663448259|emb|CDR47551.1|:0.12419523,(156839637|ref|XP_001643507.1|:0.02536766,(349581214|dbj|GAA26372.1|:0.02642136,365987598|ref|XP_003670630.1|:0.03106514)93:0.04018753)98:0.10568724)81:0.05633469)82:0.07965248,(584391616|emb|CDK28238.1|:0.05399476,(238881714|gb|EEQ45352.1|:0.19896247,294657829|ref|XP_460123.2|:0.04745673)100:0.09265690)59:0.03396436)98:0.19201312,(296423651|ref|XP_002841367.1|:0.34000163,(751352039|gb|KIL89761.1|:0.11875419,302418923|ref|XP_003007292.1|:0.11405420)94:0.13707832)66:0.04764650)99:0.48697482,(5881961|gb|AAD55138.1|AF064257_1:0.35334569,(268533146|ref|XP_002631701.1|:0.11261600,748399218|gb|KIH67513.1|:0.10249597)100:0.22394806)84:0.11729819)64:0.05927073)45:0.04886735)59:0.20346961)3:0.05277996)15:0.57981419)3:0.02666714,((754401710|ref|XP_011271579.1|:3.30431349,Selmo_query_302814256|ref|XP_002988812.1|:2.70663052)14:0.55451960,((322511261|gb|ADX06572.1|:0.50088785,322510814|gb|ADX06128.1|:0.54104809)100:0.80224493,(939177392|ref|YP_009173300.1|:1.03151260,291336199|gb|ADD95772.1|:1.15917356)83:0.58221118)94:0.76857895)10:0.00054570)100:1.58052481);


Supplementary file 8. Maximum-likelihood phylogenetic tree (Newick format) of XRN nucleases from Selaginella moellendorffii and its relatives. 
